# Supplementary material for: Genetic and transcriptomic dissection of host defense to Goss's bacterial wilt and leaf blight of maize
Source: G3 (Bethesda). 2023 Aug 31;13(11):jkad197. doi: 10.1093/g3journal/jkad197 (PMC10627284; doi:10.1093/g3journal/jkad197)
Supplement: jkad197_Supplementary_Data [file jkad197_supplementary_data.zip]

Archive with 2 entries (2 files):
- G3-2023-404466_Supplementary_Figures.docx
- G3-2023-404466_Supplementary_Tables.xlsx
