# Supplementary material for: Genetic and transcriptomic dissection of host defense to Goss's bacterial wilt and leaf blight of maize
Source: G3 (Bethesda). 2023 Aug 31;13(11):jkad197. doi: 10.1093/g3journal/jkad197 (PMC10627284; doi:10.1093/g3journal/jkad197)
Supplement: jkad197_Supplementary_Data [file jkad197_supplementary_data.zip › G3-2023-404466_Supplementary_Tables.xlsx]

## Sheet: S1
Table S1. Genotypes, accessions and disease phenotypes of Pop410
Genotype	Accession	BLUE lesion length (cm)	R or S	Group	Origin
INBRED 39-1084	PI 186221	17.1	None	unclassified	Argentina
GA152	Ames 10247	3.1	Resistant	unclassified	Other
GA209	Ames 10248	8.3	Resistant	unclassified	Other
GE293	Ames 10258	20.7	None	unclassified	Other
GE335	Ames 10261	3.5	Resistant	unclassified	Other
L 90	Ames 10263	16.2	None	unclassified	Other
L 605	Ames 10264	13.9	None	unclassified	Other
SC90	Ames 10272	9.6	None	unclassified	Other
SC144	Ames 10274	19.6	None	unclassified	Other
NC222	Ames 12729	9.9	None	unclassified	North Carolina
NC230	Ames 12731	14	None	unclassified	North Carolina
NC232	Ames 12732	18	None	unclassified	North Carolina
NC236	Ames 12734	15.9	None	unclassified	North Carolina
NC238	Ames 12735	15.7	None	unclassified	North Carolina
NC246	Ames 12739	13.9	None	unclassified	North Carolina
NC248	Ames 12740	15.4	None	unclassified	North Carolina
89S4125	Ames 12819	5.5	None	unclassified	Other
89S4154	Ames 12822	6.9	None	unclassified	Other
89S4157	Ames 12823	5.6	None	unclassified	Other
T202	Ames 14111	14.2	None	unclassified	Other
Va12C	Ames 14113	4.7	None	unclassified	Other
Va14A	Ames 14114	21.8	Susceptible	unclassified	Other
Va36A	Ames 14116	9.4	None	non-stiff stalk	Other
Ab28A	Ames 18999	20.9	None	unclassified	Other
VaW6	Ames 19000	19.6	None	unclassified	Other
Va17	Ames 19002	12.6	None	unclassified	Other
Va21A	Ames 19004	13.8	None	unclassified	Other
Va22B	Ames 19006	11.7	None	non-stiff stalk	Other
Va24	Ames 19008	18.3	None	unclassified	Other
Va30	Ames 19009	18.6	None	unclassified	Other
Va37	Ames 19010	11.6	None	unclassified	Other
Va46	Ames 19013	18.8	None	unclassified	Other
Va59	Ames 19016	8.6	None	non-stiff stalk	Other
Va60	Ames 19017	6.7	None	unclassified	Other
Oh43	Ames 19288	12.3	None	non-stiff stalk	Other
Wf9	Ames 19293	11.9	None	stiff stalk	Other
A634	Ames 19308	18.4	None	stiff stalk	Minnesota
A635	Ames 19309	18.6	None	stiff stalk	Minnesota
C123	Ames 19313	19.9	None	non-stiff stalk	Other
CI64	Ames 19314	14.5	None	unclassified	Other
H95	Ames 19319	23.9	Susceptible	non-stiff stalk	Indiana
Oh7B	Ames 19323	11.6	Susceptible	unclassified	Other
R168	Ames 19326	16	None	unclassified	Illinois
Tx303	Ames 19327	17.8	None	unclassified	Other
Va22	Ames 19328	8.1	None	non-stiff stalk	Other
W182B	Ames 19330	13.9	None	unclassified	Wisconsin
Mt42	Ames 20140	21.7	None	non-stiff stalk	Other
CM37	Ames 20190	25.8	None	unclassified	Other
CI31A	Ames 21512	18.2	None	unclassified	Other
C90	Ames 22024	15.5	None	sweet corn	Other
M 23	Ames 22034	22.3	None	unclassified	Other
Me 1	Ames 22037	16.4	None	unclassified	Other
Me 100	Ames 22038	15.8	None	sweet corn	Other
Me 123	Ames 22040	18.7	None	sweet corn	Other
Me 244 Wb	Ames 22043	16.2	None	sweet corn	Other
W 1736	Ames 22051	19.2	None	sweet corn	Wisconsin
W 3722	Ames 22054	15.7	None	sweet corn	Wisconsin
W 6462	Ames 22060	13.7	None	sweet corn	Wisconsin
W 6728	Ames 22064	24.2	None	sweet corn	Wisconsin
W 6757	Ames 22065	18.1	None	sweet corn	Wisconsin
W 7151	Ames 22067	7.9	None	sweet corn	Wisconsin
A188	Ames 22443	19.6	None	unclassified	Minnesota
CM48	Ames 22747	22.2	Susceptible	unclassified	Other
H112	Ames 22750	7.4	None	non-stiff stalk	Indiana
K55	Ames 22754	8.1	None	unclassified	Other
Tx601	Ames 22763	13.8	None	unclassified	Other
Tx738	Ames 22765	15	None	unclassified	Other
A158	Ames 23397	14.4	None	unclassified	Minnesota
A239	Ames 23405	22	Susceptible	unclassified	Minnesota
A357	Ames 23426	8.7	None	unclassified	Minnesota
A547	Ames 23448	10.5	None	unclassified	Minnesota
A556	Ames 23450	15.8	None	unclassified	Minnesota
A680	Ames 23503	14.6	None	stiff stalk	Minnesota
C42	Ames 23507	26.5	None	sweet corn	Other
IDS28	Ames 24575	19.3	None	popcorn	Other
IDS69	Ames 24576	18.5	None	popcorn	Other
MS1	Ames 24704	3.9	None	unclassified	Michigan
MS153	Ames 24734	15.4	None	unclassified	Michigan
MS216	Ames 24745	17.3	None	unclassified	Michigan
MS225	Ames 24750	17.6	None	unclassified	Michigan
MS1334	Ames 24752	9.1	Resistant	non-stiff stalk	Michigan
Va99	Ames 24989	15.8	None	non-stiff stalk	Other
Pa91HT3	Ames 25374	22.1	None	stiff stalk	Other
H60	Ames 25559	4.6	None	unclassified	Indiana
CI 1	Ames 26114	13.5	None	unclassified	Other
CI 3A	Ames 26116	19.1	None	unclassified	Other
CI 7A	Ames 26117	10.1	None	unclassified	Other
CI 28	Ames 26121	9.5	None	unclassified	Other
CI 28B	Ames 26122	15.9	None	unclassified	Other
CI 187-2	Ames 26138	19.4	None	stiff stalk	Other
38-11	Ames 26604	21.1	None	unclassified	Other
WXK55	Ames 26751	11.6	None	unclassified	Other
WXM14	Ames 26755	7.8	None	unclassified	Other
W64A ae	Ames 26767	6.9	None	stiff stalk	Wisconsin
B2	Ames 26769	10	None	unclassified	Iowa
33-16	Ames 26771	19.8	None	unclassified	Other
H55	Ames 26791	13.7	None	unclassified	Indiana
H106w	Ames 26800	19.6	None	unclassified	Indiana
Ill.Hy	Ames 26808	17.5	None	stiff stalk	Other
CL17	Ames 27024	16.6	None	unclassified	Ontario
CMV3	Ames 27038	17	None	unclassified	Other
CO255	Ames 27050	21	None	unclassified	Ontario
A6	Ames 27062	17.3	None	unclassified	Other
A441-5	Ames 27064	21.7	Susceptible	unclassified	South Africa
B73Htrhm	Ames 27065	9.1	None	stiff stalk	Other
B164	Ames 27066	16.4	None	stiff stalk	Other
C49A	Ames 27067	16	None	unclassified	Other
CH9	Ames 27068	15.6	None	unclassified	Ontario
CH701-30	Ames 27069	19.1	None	unclassified	Ontario
CM7	Ames 27070	23.5	Susceptible	unclassified	Other
CML 5	Ames 27071	20.8	None	tropical	Mexico
CML 10	Ames 27072	19.9	None	tropical	Mexico
CML 14	Ames 27074	16.7	None	tropical	Mexico
CML 45	Ames 27076	18.2	None	tropical	Mexico
CML 61	Ames 27078	19.1	None	tropical	Mexico
CML 91	Ames 27079	12.7	None	tropical	Mexico
CML 92	Ames 27080	19.7	None	tropical	Mexico
CML 103	Ames 27081	14.7	None	tropical	Mexico
CML 108	Ames 27082	19.9	None	tropical	Mexico
CML 154Q	Ames 27083	13.3	None	tropical	Mexico
CML 157Q	Ames 27084	15.4	None	tropical	Mexico
CML 158Q	Ames 27085	9.8	None	tropical	Mexico
CML 218	Ames 27086	10.6	None	tropical	Mexico
CML 220	Ames 27087	7.8	Resistant	tropical	Mexico
CML 228	Ames 27088	11.7	None	tropical	Mexico
CML 238	Ames 27089	19.2	None	tropical	Mexico
CML 258	Ames 27090	11.1	None	tropical	Mexico
CML 261	Ames 27091	16.8	None	tropical	Mexico
CML 281	Ames 27092	17.9	None	tropical	Mexico
CML 311	Ames 27093	23.4	Susceptible	tropical	Mexico
CML 314	Ames 27094	20	None	tropical	Mexico
CML 321	Ames 27095	14.7	None	tropical	Mexico
CML 322	Ames 27096	12.9	None	tropical	Mexico
CML 323	Ames 27097	21.3	Susceptible	tropical	Mexico
CML 328	Ames 27098	6.3	Resistant	tropical	Mexico
CML 331	Ames 27099	13.3	None	tropical	Mexico
CML 332	Ames 27100	10.1	None	tropical	Mexico
CML 333	Ames 27101	16.9	Susceptible	tropical	Mexico
CML 341	Ames 27102	17.8	None	tropical	Mexico
CO106	Ames 27105	16.4	None	unclassified	Ontario
CO125	Ames 27106	12.3	None	unclassified	Ontario
D940Y	Ames 27108	23.3	None	unclassified	South Africa
E2558W	Ames 27110	18.4	None	unclassified	Other
EP1	Ames 27111	16.3	None	unclassified	Spain
F2834T	Ames 27112	10.6	None	unclassified	Other
GT112	Ames 27113	12.4	None	unclassified	Other
H91	Ames 27114	7.7	Resistant	unclassified	Other
I29	Ames 27115	18.2	None	unclassified	Other
I137TN	Ames 27116	9.7	None	unclassified	Other
Ia5125B	Ames 27117	24	Susceptible	sweet corn	Other
Il14H	Ames 27118	17.8	None	sweet corn	Other
Il 101T	Ames 27119	22.8	None	sweet corn	Other
Il677a	Ames 27120	5.2	None	sweet corn	Other
K64	Ames 27121	23.4	None	unclassified	Other
K148	Ames 27122	3.5	Resistant	unclassified	Other
Ki3	Ames 27123	7.6	None	tropical	Thailand
Ki11	Ames 27124	12.3	None	tropical	Thailand
Ki43	Ames 27126	21.7	Susceptible	tropical	Thailand
KUI2021	Ames 27129	18.4	None	tropical	Thailand
Ky21	Ames 27130	16.6	None	tropical	Other
Ky226	Ames 27131	19.7	None	unclassified	Other
L578	Ames 27132	21.1	None	unclassified	Other
M37W	Ames 27133	23.5	Susceptible	sweet corn	South Africa
M162W	Ames 27134	9.8	None	unclassified	Other
MEF156-55-2	Ames 27135	15.3	None	sweet corn	Other
N6	Ames 27137	16.9	None	unclassified	Other
N28Ht	Ames 27138	18.5	None	unclassified	Other
NC33	Ames 27139	17.6	None	stiff stalk	North Carolina
NC260	Ames 27140	19.6	None	stiff stalk	North Carolina
NC290A	Ames 27141	4.5	Resistant	non-stiff stalk	North Carolina
NC294	Ames 27143	7.2	None	unclassified	North Carolina
NC296	Ames 27144	6.6	None	unclassified	North Carolina
NC300	Ames 27146	11.1	None	unclassified	North Carolina
NC302	Ames 27147	19.8	None	unclassified	North Carolina
NC304	Ames 27148	5.1	Resistant	unclassified	North Carolina
NC306	Ames 27149	7.9	Resistant	unclassified	North Carolina
NC310	Ames 27151	13	None	unclassified	North Carolina
NC318	Ames 27155	24	Susceptible	unclassified	North Carolina
NC320	Ames 27156	19.4	None	unclassified	North Carolina
NC324	Ames 27158	11.4	None	unclassified	North Carolina
NC326	Ames 27159	9.2	None	unclassified	North Carolina
NC328	Ames 27160	8.3	None	unclassified	North Carolina
NC336	Ames 27164	7.6	None	unclassified	North Carolina
NC338	Ames 27165	7.6	None	unclassified	North Carolina
NC340	Ames 27166	19.3	None	unclassified	North Carolina
NC342	Ames 27167	5.3	None	unclassified	North Carolina
NC344	Ames 27168	10.2	None	unclassified	North Carolina
NC346	Ames 27169	6	Resistant	unclassified	North Carolina
NC348	Ames 27170	15.4	None	unclassified	North Carolina
NC350	Ames 27171	10.6	None	unclassified	North Carolina
NC352	Ames 27172	7.2	None	unclassified	North Carolina
NC356	Ames 27174	19.4	None	unclassified	North Carolina
NC358	Ames 27175	8.8	None	unclassified	North Carolina
NC360	Ames 27176	12.1	None	unclassified	North Carolina
NC362	Ames 27177	5.4	None	unclassified	North Carolina
NC364	Ames 27178	2.8	Resistant	unclassified	North Carolina
NC366	Ames 27179	17.6	None	unclassified	North Carolina
NC368	Ames 27180	10.9	None	unclassified	North Carolina
Oh43E	Ames 27183	15.7	None	non-stiff stalk	Other
Pa762	Ames 27184	11.8	None	non-stiff stalk	Other
Pa875	Ames 27185	10.7	None	stiff stalk	Other
R4	Ames 27187	25.9	Susceptible	unclassified	Other
SA24	Ames 27188	24.3	Susceptible	popcorn	Other
SC55	Ames 27189	20.2	None	unclassified	Other
T234	Ames 27190	21.7	Susceptible	unclassified	Other
U267Y	Ames 27191	3.5	None	unclassified	Other
Va14	Ames 27192	10.1	None	unclassified	Other
Va85	Ames 27193	20.6	None	unclassified	Other
Yu796_NS	Ames 27196	3.7	Resistant	unclassified	Other
CML 11	Ames 27258	15.3	None	tropical	Mexico
Ki14	Ames 27259	15.9	None	tropical	Thailand
Ki44	Ames 27260	16.7	None	tropical	Thailand
NC298	Ames 27261	15.7	None	unclassified	North Carolina
CML 69	Ames 28184	13.5	None	tropical	Mexico
CML 77	Ames 28185	16.9	None	tropical	Mexico
P39 Goodman-Buckler	Ames 28186	10.4	None	stiff stalk	Other
Hi27 Goodman-Buckler	Ames 28291	20.1	None	unclassified	Other
IA2132 Goodman-Buckler	Ames 28364	14.5	None	sweet corn	Other
CI 91B Goodman-Buckler	Ames 28365	12.1	None	unclassified	Other
N7A Goodman-Buckler	Ames 28366	13.2	None	unclassified	Nebraska
CI 7 Goodman-Buckler	Ames 28367	12.9	None	unclassified	Other
Mo44	Ames 28939	14.7	None	unclassified	Missouri
W117HT	Ames 8399	17.6	None	unclassified	Wisconsin
CI 21E	CIze 21	7.4	None	unclassified	Other
CI 28A	CIze 28	5.2	None	unclassified	Other
CI 317B	CIze 317	13.1	None	unclassified	Other
R802A	NSL 117226	6.2	None	unclassified	Illinois
H116	NSL 197104	3.6	Resistant	non-stiff stalk	Indiana
H118w	NSL 197106	18.1	None	unclassified	Indiana
F44	NSL 22893	20.1	None	unclassified	Other
Oh40B	NSL 28966	5.1	Resistant	unclassified	Other
R902A	NSL 29284	5.8	Resistant	unclassified	Illinois
R216	NSL 29303	16.9	None	unclassified	Illinois
R222	NSL 29319	8.7	None	unclassified	Illinois
K4	NSL 30038	5.5	None	unclassified	Other
W22	NSL 30053	13.3	None	non-stiff stalk	Wisconsin
M14	NSL 30867	10.9	None	non-stiff stalk	Other
R75	NSL 30874	17.5	None	unclassified	Illinois
R113	NSL 30883	15.6	None	unclassified	Illinois
R177	NSL 30894	5.4	Resistant	unclassified	Illinois
4226	NSL 30904	17.6	None	unclassified	Other
R906	NSL 30907	15.4	None	unclassified	Illinois
ND468	NSL 32729	6.8	None	unclassified	North Dakota
A71	NSL 42875	23.6	Susceptible	unclassified	Minnesota
A165	NSL 42877	22.9	Susceptible	non-stiff stalk	Minnesota
SC 213R	NSL 53083	11.9	None	unclassified	Other
SC 357	NSL 53094	11.4	None	unclassified	Other
B10	NSL 65865	12.9	None	unclassified	Iowa
I 205	NSL 65871	12.8	None	unclassified	Other
L317	NSL 65873	18.5	None	unclassified	Other
Os420	NSL 65874	18.2	None	unclassified	Other
Mo301ae	NSL 67786	10.4	None	unclassified	Missouri
SG 18	NSL 75979	15.9	None	popcorn	Other
A659	NSL 81599	10.9	None	unclassified	Minnesota
A660	NSL 81600	12.7	None	unclassified	Minnesota
245	NSL 8579	22.9	None	sweet corn	Other
INBRED 378	PI 186182	17.2	None	unclassified	Other
INBRED A-243-1	PI 186193	10	None	unclassified	South Africa
INBRED 34-1141	PI 186218	19.8	None	unclassified	Argentina
INBRED 321	PI 186229	13.8	None	unclassified	Other
226	PI 233314	19.6	None	sweet corn	Other
469	PI 233316	18.7	None	sweet corn	Other
592	PI 233317	19.4	None	sweet corn	Other
F7	PI 257507	5.5	Resistant	unclassified	France
F10	PI 257508	19.8	None	unclassified	France
T8302 INBRED	PI 267169	15.7	None	unclassified	Other
NO. 380	PI 303924	24.6	None	unclassified	Other
NO. 1175 INBRED	PI 303937	13.7	None	unclassified	Spain
TN 53-1-2	PI 303943	14.5	None	unclassified	Other
NY 123 (Neveh Yaar)	PI 340813	16.8	None	unclassified	Other
G3 T5	PI 340817	19.3	None	unclassified	Other
G3 T5a	PI 340818	22.4	None	unclassified	Other
T9	PI 340819	17.5	None	unclassified	Other
G22 T122	PI 340821	14.3	None	unclassified	Other
G6 T123	PI 340822	14.4	None	unclassified	Other
G15 T134a	PI 340825	21.6	None	unclassified	Other
CA-15-2 DENT STERILE	PI 340843	19.9	None	unclassified	Other
B-18 INBR.FR.SUPERGOLD	PI 340855	21.6	None	popcorn	Iowa
B-28	PI 340860	19.8	None	unclassified	Iowa
R-28-2	PI 340863	16.9	None	unclassified	Other
R-53-2 INBR.FR.YELPEARL	PI 340867	16.7	None	unclassified	Other
PLS 14ms	PI 343952	20.4	None	unclassified	Other
STRAIN 465A-421-68(B)	PI 358530	21.5	None	sweet corn	Other
S 14	PI 369439	20.3	None	unclassified	Other
A509N	PI 406118	12.3	None	unclassified	South Africa
A553N (Orange Halo)	PI 406119	13.3	None	unclassified	South Africa
4664 INBRED	PI 415091	23.8	Susceptible	unclassified	Other
Prior B	PI 433486	12.2	None	unclassified	Other
Tzi 3	PI 506244	14.7	None	tropical	Nigeria
Tzi 9	PI 506247	22.5	Susceptible	tropical	Nigeria
Tzi 10	PI 506248	15.7	None	tropical	Nigeria
Tzi 18	PI 506253	25.2	Susceptible	tropical	Nigeria
Tzi 25	PI 506255	7.3	Resistant	tropical	Nigeria
T165	PI 511804	19.7	None	unclassified	Other
T167	PI 511805	23.8	None	unclassified	Other
Pa880	PI 517974	13.8	None	unclassified	Other
NC264	PI 520774	15.4	None	unclassified	North Carolina
SD44	PI 524969	5.6	Resistant	unclassified	Other
B90	PI 527699	7	None	non-stiff stalk	Iowa
B91	PI 527700	11.8	None	non-stiff stalk	Iowa
Pa891	PI 531083	15.2	None	non-stiff stalk	Other
NC262	PI 531085	4.3	None	non-stiff stalk	North Carolina
R225	PI 531509	18.1	None	unclassified	Illinois
Tzi 11	PI 540745	8	None	tropical	Nigeria
Tzi 16	PI 540747	23.3	Susceptible	tropical	Nigeria
NC201	PI 543008	6.8	None	unclassified	North Carolina
Mp339	PI 543916	15.6	None	unclassified	Other
B64	PI 550440	6.5	None	unclassified	Iowa
Mo18W	PI 550441	13.9	None	non-stiff stalk	Missouri
Mo20W	PI 550442	21.4	None	unclassified	Missouri
B52	PI 550454	17.6	None	unclassified	Iowa
B68	PI 550465	4.8	None	stiff stalk	Iowa
B37	PI 550467	13.5	None	stiff stalk	Iowa
B57	PI 550472	10.2	None	non-stiff stalk	Iowa
B73	PI 550473	9.4	None	stiff stalk	Iowa
B76	PI 550483	12.4	None	stiff stalk	Iowa
ND246	PI 550490	10.2	None	unclassified	North Dakota
H102	PI 550496	16.6	None	unclassified	Indiana
T8	PI 550518	13.1	None	unclassified	Other
T232	PI 550522	9.3	None	unclassified	Other
H111	PI 550527	13	None	stiff stalk	Indiana
NC250	PI 550555	13.6	None	unclassified	North Carolina
DE811	PI 550558	10.6	None	unclassified	Other
N192	PI 550566	10.6	None	unclassified	Nebraska
89258	PI 550907	19.1	None	tropical	Other
89311	PI 550916	14.8	None	tropical	Other
OC3	PI 553056	4.4	Resistant	unclassified	Other
Mo7	PI 558516	15.4	None	unclassified	Missouri
Mo15W	PI 558518	3.9	Resistant	unclassified	Missouri
Mo1W	PI 558520	5.4	Resistant	unclassified	Missouri
Mo2RF	PI 558521	15.9	None	unclassified	Missouri
Mo5	PI 558523	11.4	None	non-stiff stalk	Missouri
Mo13	PI 558529	19.2	None	unclassified	Missouri
Mo16W	PI 558531	11.8	None	unclassified	Missouri
Mo17	PI 558532	8	Resistant	unclassified	Missouri
AR208	PI 561518	12.5	None	unclassified	Other
AR228	PI 561522	14	None	unclassified	Other
AR234	PI 561523	10	None	unclassified	Other
90147	PI 561602	18.6	None	tropical	Other
90220	PI 561609	9.5	None	tropical	Other
B97	PI 564682	13.4	None	non-stiff stalk	Iowa
N200	PI 568159	4.7	Resistant	stiff stalk	Nebraska
Oh599	PI 572413	15.2	None	non-stiff stalk	Other
Oh603	PI 573098	11.2	None	unclassified	Other
Mo45	PI 583350	19.2	None	unclassified	Missouri
Mo46	PI 583351	4.8	Resistant	unclassified	Missouri
Mo47	PI 583352	12.2	None	non-stiff stalk	Missouri
B100	PI 584529	22.4	None	non-stiff stalk	Iowa
CM105	PI 587124	7.9	None	unclassified	Other
H105W	PI 587127	12.6	None	stiff stalk	Indiana
H84	PI 587128	17.9	None	stiff stalk	Indiana
H99	PI 587129	17.5	None	unclassified	Indiana
HP301	PI 587131	21.2	Susceptible	popcorn	Indiana
Sg 1533	PI 587132	27	Susceptible	popcorn	Other
Ky228	PI 587136	12.8	None	unclassified	Other
A554	PI 587138	11.6	None	unclassified	Minnesota
A619	PI 587139	13.9	None	non-stiff stalk	Minnesota
A632	PI 587140	6.8	None	stiff stalk	Minnesota
A654	PI 587141	14.6	None	unclassified	Minnesota
A679	PI 587142	10.7	None	unclassified	Minnesota
A682	PI 587143	17.8	None	non-stiff stalk	Minnesota
Mo24W	PI 587144	25.8	None	non-stiff stalk	Missouri
Pa91	PI 587147	21	None	unclassified	Other
CI66	PI 587148	14	None	unclassified	Other
Va26	PI 587149	11.8	None	non-stiff stalk	Other
Va35	PI 587150	12	None	non-stiff stalk	Other
W64A	PI 587152	11.2	None	stiff stalk	Wisconsin
W182BN	PI 587155	15.5	None	unclassified	Wisconsin
R229	PI 592734	9	Resistant	unclassified	Illinois
R230	PI 592735	3.6	Resistant	unclassified	Illinois
N801w	PI 592741	8.8	None	stiff stalk	Nebraska
B103	PI 594046	14.1	None	non-stiff stalk	Iowa
B105	PI 594048	12.6	None	stiff stalk	Iowa
B106	PI 594049	17.4	None	non-stiff stalk	Iowa
N537	PI 594083	10.7	None	stiff stalk	Nebraska
N538	PI 594084	19.8	None	unclassified	Nebraska
N539	PI 594085	11.9	None	unclassified	Nebraska
CML 38	PI 595534	12.5	None	tropical	Mexico
CML 247	PI 595541	11.5	None	tropical	Mexico
CML 254	PI 595542	22.2	Susceptible	tropical	Mexico
CML 264	PI 595544	23.1	Susceptible	tropical	Mexico
CML 277	PI 595550	16.9	None	tropical	Mexico
CML 287	PI 595565	28	Susceptible	tropical	Mexico
CML 297	PI 595566	17.6	None	tropical	Mexico
CML 305	PI 595571	17.1	None	tropical	Mexico
OC12	PI 596499	16.4	None	unclassified	Other
B109	PI 597927	10	None	stiff stalk	Iowa
PHG35	PI 601008	20.7	None	non-stiff stalk	Other
G80	PI 601037	11	None	stiff stalk	ExPVP
LH82	PI 601170	16.6	None	unclassified	ExPVP
PHG83	PI 601229	11.2	None	non-stiff stalk	ExPVP
DE2	PI 606330	20.6	Susceptible	non-stiff stalk	Other
SD40	PI 606768	6.4	Resistant	unclassified	Other
SD41	PI 606769	10.2	None	unclassified	Other
A661	PI 607521	17	None	unclassified	Minnesota
A663	PI 607523	17.8	None	unclassified	Minnesota
B77	PI 608765	16.2	None	unclassified	Iowa
B79	PI 608766	11.9	None	unclassified	Iowa
B84	PI 608767	14.2	None	unclassified	Iowa
B87	PI 608768	22.6	Susceptible	unclassified	Iowa
B75	PI 608774	11.1	None	non-stiff stalk	Iowa
B85	PI 608777	14.6	None	unclassified	Iowa
P39	PI 587133	9.5	None	sweet corn	Other

## Sheet: S2
Table S2. Genotypes, accessions and disease phenotypes of Pop269
Genotype	Accession	BLUE lesion length (cm)	Group	R or S	Origin	Population source
GA152	Ames 10247	5.61846	unclassified	Resistant	Other	other
GA209	Ames 10248	9.58789	nss	Resistant	Other	maize282
GE335	Ames 10261	5.41617	unclassified	Resistant	Other	other
NC222	Ames 12729	10.908	nss	None	North Carolina	maize282
NC230	Ames 12731	11.3076	nss	None	North Carolina	maize282
NC232	Ames 12732	18.6446	nss	None	North Carolina	maize282
NC236	Ames 12734	14.5814	nss	None	North Carolina	maize282
NC238	Ames 12735	14.358	nss	None	North Carolina	maize282
Va14A	Ames 14114	24.3966	unclassified	Susceptible	Other	other
H49	Ames 15929	15.2528	nss	None	Indiana	maize282
Ab28A	Ames 18999	18.3697	mixed	None	Other	maize282
VaW6	Ames 19000	19.9711	mixed	None	Other	maize282
Va17	Ames 19002	12.1706	nss	None	Other	maize282
Va59	Ames 19016	9.88893	nss	None	Other	maize282
Oh43	Ames 19288	15.3746	nss	None	Other	maize282
Wf9	Ames 19293	15.653	nss	None	Other	maize282
A634	Ames 19308	17.3087	ss	None	Minnesota	maize282
A635	Ames 19309	17.6834	ss	None	Minnesota	maize282
C123	Ames 19313	17.2565	nss	None	Other	maize282
CI64	Ames 19314	14.7352	nss	None	Other	maize282
H95	Ames 19319	21.9925	nss	Susceptible	Indiana	maize282
Oh7B	Ames 19323	14.0369	nss	Susceptible	Other	maize282
R168	Ames 19326	19.2599	nss	None	Illinois	maize282
Tx303	Ames 19327	17.9785	mixed	None	Other	maize282
Va22	Ames 19328	9.55631	nss	None	Other	maize282
W182B	Ames 19330	14.8156	nss	None	Wisconsin	maize282
Mt42	Ames 20140	21.7321	mixed	None	Other	maize282
CM37	Ames 20190	18.656	nss	None	Other	maize282
CI31A	Ames 21512	17.7871	nss	None	Other	maize282
Ohio Yellow Popcorn	Ames 21959	26.1418	unclassified	Susceptible	None	other
CI90C	Ames 22440	11.9564	mixed	None	Other	maize282
A188	Ames 22443	20.5509	nss	None	Minnesota	maize282
K55	Ames 22754	10.1513	nss	None	Other	maize282
Tx601	Ames 22763	13.5879	ts	None	Other	maize282
A239	Ames 23405	24.8592	nss	Susceptible	Minnesota	maize282
A556	Ames 23450	13.9135	nss	None	Minnesota	maize282
A680	Ames 23503	14.6399	ss	None	Minnesota	maize282
IDS28	Ames 24575	18.9667	popcorn	None	Other	maize282
IDS69	Ames 24576	19.2744	popcorn	None	Other	maize282
MS153	Ames 24734	13.2537	nss	None	Michigan	maize282
MS1334	Ames 24752	11.0101	nss	Resistant	Michigan	maize282
Va99	Ames 24989	19.4587	nss	None	Other	maize282
CI 3A	Ames 26116	20.4777	nss	None	Other	maize282
CI 187-2	Ames 26138	12.9419	nss	None	Other	maize282
38-11	Ames 26604	20.7759	NSS	None	Other	maize282
B2	Ames 26769	11.6165	nss	None	Iowa	maize282
33-16	Ames 26771	18.2748	nss	None	Other	maize282
Ill.Hy	Ames 26808	9.36339	ss	None	Other	other
CMV3	Ames 27038	14.1437	nss	None	Other	maize282
CO255	Ames 27050	15.0299	mixed	None	Ontario	maize282
A6	Ames 27062	12.6945	ts	None	Other	maize282
A441-5	Ames 27064	20.3143	mixed	Susceptible	South Africa	maize282
B73Htrhm	Ames 27065	11.9516	ss	None	Other	maize282
B164	Ames 27066	14.9092	mixed	None	Other	maize282
C49A	Ames 27067	14.8982	nss	None	Other	maize282
CH9	Ames 27068	12.8086	nss	None	Ontario	maize282
CH701-30	Ames 27069	17.1149	nss	None	Ontario	maize282
CM7	Ames 27070	23.6129	nss	Susceptible	Other	maize282
CML 5	Ames 27071	20.5616	ts	None	Mexico	maize282
CML 10	Ames 27072	20.0461	ts	None	Mexico	maize282
CML 14	Ames 27074	13.7849	ts	None	Mexico	maize282
CML 45	Ames 27076	16.0133	ts	None	Mexico	maize282
CML 61	Ames 27078	18.2689	ts	None	Mexico	maize282
CML 91	Ames 27079	15.8537	mixed	None	Mexico	maize282
CML 92	Ames 27080	19.7426	mixed	None	Mexico	maize282
CML 103	Ames 27081	15.4296	ts	None	Mexico	maize282
CML 108	Ames 27082	21.8849	ts	None	Mexico	maize282
CML 154Q	Ames 27083	13.026	ts	None	Mexico	maize282
CML 157Q	Ames 27084	15.9674	ts	None	Mexico	maize282
CML 158Q	Ames 27085	12.6255	ts	None	Mexico	maize282
CML 218	Ames 27086	10.8446	mixed	None	Mexico	maize282
CML 220	Ames 27087	10.7682	ts	Resistant	Mexico	maize282
CML 228	Ames 27088	12.7296	ts	None	Mexico	maize282
CML 238	Ames 27089	16.6411	ts	None	Mexico	maize282
CML 258	Ames 27090	11.6634	ts	None	Mexico	maize282
CML 261	Ames 27091	21.0143	ts	None	Mexico	maize282
CML 281	Ames 27092	16.8439	ts	None	Mexico	maize282
CML 311	Ames 27093	22.4102	ts	Susceptible	Mexico	maize282
CML 314	Ames 27094	22.2587	ts	None	Mexico	maize282
CML 321	Ames 27095	15.8293	ts	None	Mexico	maize282
CML 322	Ames 27096	19.6677	ts	None	Mexico	maize282
CML 323	Ames 27097	25.0759	mixed	Susceptible	Mexico	maize282
CML 328	Ames 27098	9.36818	mixed	Resistant	Mexico	maize282
CML 331	Ames 27099	18.0086	ts	None	Mexico	maize282
CML 332	Ames 27100	10.3204	ts	None	Mexico	maize282
CML 333	Ames 27101	21.949	ts	Susceptible	Mexico	maize282
CML 341	Ames 27102	17.0562	ts	None	Mexico	maize282
CO106	Ames 27105	18.604	nss	None	Ontario	maize282
CO125	Ames 27106	9.92122	nss	None	Ontario	maize282
D940Y	Ames 27108	20.4083	mixed	None	South Africa	maize282
E2558W	Ames 27110	22.822	nss	None	Other	maize282
EP1	Ames 27111	16.2877	mixed	None	Spain	maize282
F2834T	Ames 27112	10.1634	mixed	None	Other	maize282
GT112	Ames 27113	9.04268	nss	None	Other	maize282
H91	Ames 27114	13.0086	ss	Resistant	Other	maize282
I29	Ames 27115	20.0605	popcorn	None	Other	maize282
I137TN	Ames 27116	10.3259	mixed	None	Other	maize282
Ia5125B	Ames 27117	22.3379	sweet	Susceptible	Other	other
Il14H	Ames 27118	20.8498	sweet	None	Other	maize282
Il677a	Ames 27120	2.91188	sweet	Resistant	Other	maize282
K64	Ames 27121	19.6128	nss	None	Other	maize282
K148	Ames 27122	4.32972	nss	Resistant	Other	maize282
Ki11	Ames 27124	14.3086	ts	None	Thailand	maize282
Ki43	Ames 27126	24.0467	ts	Susceptible	Thailand	maize282
Ky21	Ames 27130	17.4601	nss	None	Other	maize282
Ky226	Ames 27131	22.2087	mixed	None	Other	maize282
L578	Ames 27132	20.9314	mixed	None	Other	maize282
M37W	Ames 27133	23.323	mixed	Susceptible	South Africa	maize282
M162W	Ames 27134	17.1828	nss	None	Other	maize282
MEF156-55-2	Ames 27135	12.3462	nss	None	Other	maize282
MoG	Ames 27136	14.8814	nss	None	Missouri	maize282
N6	Ames 27137	18.3314	nss	None	Other	maize282
N28Ht	Ames 27138	16.7426	mixed	None	Other	maize282
NC33	Ames 27139	16.5462	nss	None	North Carolina	maize282
NC260	Ames 27140	15.7553	nss	None	North Carolina	maize282
NC290A	Ames 27141	5.57587	nss	Resistant	North Carolina	maize282
NC294	Ames 27143	8.61443	ss	None	North Carolina	maize282
NC296	Ames 27144	8.13104	ts	None	North Carolina	maize282
NC300	Ames 27146	18.5804	ts	None	North Carolina	maize282
NC302	Ames 27147	14.9431	ts	None	North Carolina	maize282
NC304	Ames 27148	6.98357	ts	Resistant	North Carolina	maize282
NC306	Ames 27149	10.2978	ss	Resistant	North Carolina	maize282
NC310	Ames 27151	13.136	ss	None	North Carolina	maize282
NC318	Ames 27155	27.3644	ts	Susceptible	North Carolina	maize282
NC320	Ames 27156	22.2254	ts	None	North Carolina	maize282
NC324	Ames 27158	9.84255	ss	None	North Carolina	maize282
NC326	Ames 27159	11.6644	ss	None	North Carolina	maize282
NC328	Ames 27160	10.899	ss	None	North Carolina	maize282
NC336	Ames 27164	10.1462	ts	None	North Carolina	maize282
NC338	Ames 27165	9.61183	ts	None	North Carolina	maize282
NC340	Ames 27166	18.9019	ts	None	North Carolina	maize282
NC342	Ames 27167	5.59159	nss	Resistant	North Carolina	maize282
NC344	Ames 27168	8.16383	nss	None	North Carolina	maize282
NC346	Ames 27169	8.37814	ts	Resistant	North Carolina	maize282
NC348	Ames 27170	20.7024	ts	None	North Carolina	maize282
NC350	Ames 27171	11.1792	ts	None	North Carolina	maize282
NC352	Ames 27172	9.4998	ts	None	North Carolina	maize282
NC356	Ames 27174	21.9918	ts	None	North Carolina	maize282
NC358	Ames 27175	7.48388	ts	None	North Carolina	maize282
NC360	Ames 27176	13.8711	mixed	None	North Carolina	maize282
NC362	Ames 27177	7.99952	mixed	None	North Carolina	maize282
NC364	Ames 27178	4.56875	mixed	Resistant	North Carolina	maize282
NC366	Ames 27179	18.6819	mixed	None	North Carolina	maize282
NC368	Ames 27180	10.3425	ss	None	North Carolina	maize282
Oh43E	Ames 27183	16.1556	nss	None	Other	maize282
Pa762	Ames 27184	17.889	nss	None	Other	maize282
Pa875	Ames 27185	7.82587	nss	None	Other	maize282
R4	Ames 27187	25.2457	nss	Susceptible	Other	maize282
SA24	Ames 27188	26.3859	popcorn	Susceptible	Other	maize282
SC55	Ames 27189	18.9556	mixed	None	Other	maize282
T234	Ames 27190	26.6341	nss	Susceptible	Other	maize282
U267Y	Ames 27191	9.90471	mixed	None	Other	maize282
Va14	Ames 27192	15.336	nss	None	Other	maize282
Va85	Ames 27193	16.7987	nss	None	Other	maize282
Yu796_NS	Ames 27196	6.3169	mixed	Resistant	Other	maize282
CML 11	Ames 27258	20.5112	ts	None	Mexico	maize282
Ki14	Ames 27259	19.1321	ts	None	Thailand	maize282
Ki44	Ames 27260	18.5112	ts	None	Thailand	maize282
NC298	Ames 27261	20.7839	ts	None	North Carolina	maize282
CML 69	Ames 28184	10.0696	ts	None	Mexico	maize282
CML 77	Ames 28185	21.4015	mixed	None	Mexico	maize282
P39 Goodman-Buckler	Ames 28186	12.4305	sweet	None	Other	other
Hi27 Goodman-Buckler	Ames 28291	20.5693	mixed	None	Other	other
IA2132 Goodman-Buckler	Ames 28364	16.6544	sweet	None	Other	other
CI 91B Goodman-Buckler	Ames 28365	16.2634	nss	None	Other	other
CI 7 Goodman-Buckler	Ames 28367	15.5674	nss	None	Other	other
Mo44	Ames 28939	13.4215	nss	None	Missouri	maize282
W117HT	Ames 8399	14.6196	mixed	None	Wisconsin	maize282
CI 21E	CIze 21	9.00947	nss	None	Other	maize282
CI 28A	CIze 28	7.84285	mixed	None	Other	maize282
H116	NSL 197104	7.75733	nss	Resistant	Indiana	other
F6	NSL 22894	20.5985	mixed	None	Other	maize282
Oh40B	NSL 28966	7.00721	nss	Resistant	Other	maize282
R902A	NSL 29284	5.36894	unclassified	Resistant	Illinois	other
K4	NSL 30038	8.57184	nss	None	Other	maize282
W22	NSL 30053	16.5445	nss	None	Wisconsin	maize282
M14	NSL 30867	9.20536	nss	None	Other	maize282
R177	NSL 30894	7.95152	nss	Resistant	Illinois	maize282
4226	NSL 30904	17.5556	nss	None	Other	maize282
SC 213R	NSL 53083	13.8091	mixed	None	Other	maize282
SC 357	NSL 53094	15.5952	mixed	None	Other	maize282
B10	NSL 65865	13.643	mixed	None	Iowa	maize282
I 205	NSL 65871	13.6437	mixed	None	Other	maize282
L317	NSL 65873	13.6197	nss	None	Other	maize282
Os420	NSL 65874	19.8556	nss	None	Other	maize282
SG 18	NSL 75979	17.3727	popcorn	None	Other	maize282
A659	NSL 81599	11.5781	nss	None	Minnesota	maize282
F7	PI 257507	9.11818	mixed	Resistant	France	maize282
A214N	PI 406112	5.73647	mixed	None	Other	maize282
VIII/91	PI 406181	25.6081	unclassified	Susceptible	none	other
VIII/140	PI 406230	21.6935	unclassified	Susceptible	none	other
Giallo tardivo	PI 433715	24.0112	unclassified	Susceptible	none	other
Tzi 9	PI 506247	20.5527	ts	Susceptible	Nigeria	maize282
Tzi 10	PI 506248	20.127	ts	None	Nigeria	maize282
Tzi 18	PI 506253	25.7211	ts	Susceptible	Nigeria	maize282
Tzi 25	PI 506255	8.88598	mixed	Resistant	Nigeria	maize282
Pa880	PI 517974	12.0495	nss	None	Other	maize282
NC264	PI 520774	18.3556	ts	None	North Carolina	maize282
SD44	PI 524969	11.3918	nss	Resistant	Other	maize282
Elkobbel	PI 527466	25.1708	unclassified	Susceptible	None	other
Beshna, Durrah	PI 527473	21.7374	unclassified	Susceptible	None	other
NC262	PI 531085	5.56411	nss	Resistant	North Carolina	maize282
Tzi 11	PI 540745	11.5518	ts	None	Nigeria	maize282
Tzi 16	PI 540747	22.3693	mixed	Susceptible	Nigeria	maize282
Mp339	PI 543916	11.6031	mixed	None	Other	maize282
B64	PI 550440	9.81424	ss	None	Iowa	maize282
Mo18W	PI 550441	16.4642	mixed	None	Missouri	maize282
B52	PI 550454	19.5259	nss	None	Iowa	maize282
B68	PI 550465	7.88924	ss	None	Iowa	maize282
B37	PI 550467	14.0019	ss	None	Iowa	maize282
B57	PI 550472	10.622	nss	None	Iowa	maize282
B73	PI 550473	10.4839	ss	None	Iowa	maize282
B76	PI 550483	13.1869	ss	None	Iowa	maize282
ND246	PI 550490	12.5928	mixed	None	North Dakota	maize282
T8	PI 550518	13.5779	nss	None	Other	maize282
T232	PI 550522	8.94073	mixed	None	Other	maize282
NC250	PI 550555	14.0604	ss	None	North Carolina	maize282
DE811	PI 550558	7.91287	mixed	None	Other	maize282
N192	PI 550566	10.0463	ss	None	Nebraska	maize282
OC3	PI 553056	5.72589	unclassified	Resistant	Other	other
Mo15W	PI 558518	6.03907	ss	Resistant	Missouri	other
Mo1W	PI 558520	7.89389	nss	Resistant	Missouri	maize282
Mo17	PI 558532	7.7311	nss	Resistant	Missouri	maize282
B97	PI 564682	16.4401	nss	None	Iowa	maize282
N200	PI 568159	4.54907	unclassified	Resistant	Nebraska	other
Oh603	PI 573098	9.3019	mixed	None	Other	maize282
Mo45	PI 583350	21.1978	mixed	None	Missouri	maize282
Mo46	PI 583351	9.76411	nss	Resistant	Missouri	maize282
Mo47	PI 583352	20.7445	mixed	None	Missouri	maize282
CM105	PI 587124	9.72429	ss	None	Other	maize282
H105W	PI 587127	16.1233	mixed	None	Indiana	maize282
H84	PI 587128	17.1357	mixed	None	Indiana	maize282
H99	PI 587129	15.4991	nss	None	Indiana	maize282
HP301	PI 587131	24.9533	popcorn	Susceptible	Indiana	maize282
Sg 1533	PI 587132	27.9093	popcorn	Susceptible	Other	maize282
Ky228	PI 587136	12.7447	mixed	None	Other	maize282
Ms71	PI 587137	18.1579	nss	None	Michigan	maize282
A554	PI 587138	14.4447	nss	None	Minnesota	maize282
A619	PI 587139	18.6937	nss	None	Minnesota	maize282
A632	PI 587140	12.5346	ss	None	Minnesota	maize282
A654	PI 587141	14.2468	nss	None	Minnesota	maize282
A679	PI 587142	10.9821	ss	None	Minnesota	maize282
A682	PI 587143	14.7116	nss	None	Minnesota	maize282
Mo24W	PI 587144	21.917	mixed	None	Missouri	maize282
Pa91	PI 587147	21.143	nss	None	Other	maize282
CI66	PI 587148	15.0781	nss	None	Other	maize282
Va26	PI 587149	12.7413	nss	None	Other	maize282
Va35	PI 587150	12.7871	nss	None	Other	maize282
Va102	PI 587151	14.6957	nss	None	Other	maize282
W64A	PI 587152	7.97968	nss	None	Wisconsin	maize282
W153R	PI 587154	21.1461	nss	None	Wisconsin	maize282
R229	PI 592734	11.1059	ss	Resistant	Illinois	maize282
R230	PI 592735	8.27081	unclassified	Resistant	Illinois	other
B103	PI 594046	14.4378	nss	None	Iowa	maize282
B105	PI 594048	16.4403	mixed	None	Iowa	maize282
CML 38	PI 595534	15.0167	ts	None	Mexico	maize282
CML 247	PI 595541	12.1886	ts	None	Mexico	maize282
CML 254	PI 595542	26.3042	ts	Susceptible	Mexico	maize282
CML 264	PI 595544	23.0447	ts	Susceptible	Mexico	maize282
CML 277	PI 595550	18.1157	ts	None	Mexico	maize282
CML 287	PI 595565	30.3682	ts	Susceptible	Mexico	maize282
B109	PI 597927	10.3724	ss	None	Iowa	maize282
DE_2	PI 606330	20.3925	nss	Susceptible	Other	maize282
SD40	PI 606768	5.80927	mixed	Resistant	Other	maize282
A661	PI 607521	18.2962	nss	None	Minnesota	maize282
B77	PI 608765	15.7279	nss	None	Iowa	maize282
B79	PI 608766	14.8334	mixed	None	Iowa	maize282
B84	PI 608767	10.7323	ss	None	Iowa	maize282
B75	PI 608774	9.53235	nss	None	Iowa	maize282

## Sheet: S3
Table S3. Uses of R and S lines in various analyses
Genotype	R or S	Pop410	Pop269	XP-GWAS	RNA-seq	SRA accession	Data source
4664 INBRED	S	yes	no	no	yes	NA	NA
89S4125	R	yes	no	no	yes	NA	NA
89S4154	R	yes	no	no	yes	NA	NA
A165	S	yes	no	no	yes	NA	NA
A239	S	yes	yes	yes	yes	SRS2266971	Bukowski et al., 2018
A441-5	S	yes	yes	yes	yes	SRS2266975	Bukowski et al., 2018
A71	S	yes	no	no	yes	NA	NA
B87	S	yes	no	no	yes	NA	NA
Beshna, Durrah	S	no	yes	yes	yes	SRS15877100	this study
British Virgin Islands 127	S	no	no	no	yes	NA	NA
CHZM 08 012	S	no	no	no	yes	NA	NA
CM48	S	yes	no	no	yes	NA	NA
CM7	S	yes	yes	yes	yes	SRS2267016	Bukowski et al., 2018
CML 220	R	yes	yes	yes	yes	SRS2266949	Bukowski et al., 2018
CML 254	S	yes	yes	yes	yes	SRS2267022	Bukowski et al., 2018
CML 264	S	no	yes	yes	no	SRS2266792	Bukowski et al., 2018
CML 287	S	yes	yes	yes	yes	SRS2266794	Bukowski et al., 2018
CML 311	S	no	yes	yes	no	SRS2266880	Bukowski et al., 2018
CML 323	S	yes	yes	yes	yes	SRS2266882	Bukowski et al., 2018
CML 328	R	yes	yes	yes	yes	SRS2266978	Bukowski et al., 2018
CML 333	S	no	yes	yes	no	SRS2266977	Bukowski et al., 2018
DE2	S	yes	yes	yes	yes	SRS2266902	Bukowski et al., 2018
Elkobbel	S	yes	yes	yes	yes	SRS15877099	this study
F7	R	yes	yes	yes	yes	SRS2266783	Bukowski et al., 2018
Feher csemege	S	no	no	no	yes	NA	NA
GA152	R	yes	yes	yes	yes	SRS15877094	this study
GA209	R	yes	yes	yes	yes	SRS2266787	Bukowski et al., 2018
GE335	R	yes	yes	yes	yes	SRS15877096	this study
Giallo tardivo	S	no	yes	yes	yes	SRS15877098	this study
H112	R	yes	no	no	yes	NA	NA
H116	R	yes	yes	yes	yes	SRS15877101	this study
H91	R	yes	yes	yes	yes	SRS2266942	Bukowski et al., 2018
H95	S	yes	yes	yes	yes	SRS2267036	Bukowski et al., 2018
Hopi White	S	no	no	no	yes	NA	NA
HP301	S	no	yes	yes	no	SRS2267037	Bukowski et al., 2018
Ia5125B	S	yes	yes	yes	yes	SRS15877108	this study
Il677a	R	no	yes	yes	no	SRS2266999	Bukowski et al., 2018
K 14758	S	no	no	no	yes	NA	NA
K 5663	S	no	no	no	yes	NA	NA
K148	R	yes	yes	yes	yes	SRS2266850	Bukowski et al., 2018
Ki43	S	yes	yes	yes	yes	SRS2266983	Bukowski et al., 2018
M37W	S	yes	yes	yes	yes	SRS2266905	Bukowski et al., 2018
MANITOBA YELLOW FT	S	no	no	no	yes	NA	NA
Mo15W	R	yes	yes	yes	yes	ERS13498833	Hansey et al., 2011
Mo17	R	yes	yes	yes	yes	SRS2266845	Bukowski et al., 2018
Mo1W	R	yes	yes	yes	yes	SRS2266903	Bukowski et al., 2018
Mo46	R	yes	yes	yes	yes	SRS2267032	Bukowski et al., 2018
MS1	R	no	no	no	yes	NA	NA
MS1334	R	yes	yes	yes	yes	SRS2266855	Bukowski et al., 2018
N200	R	yes	yes	yes	yes	SRS15877104	this study
NC201	R	yes	no	no	yes	NA	NA
NC262	R	no	yes	yes	no	SRS2267023	Bukowski et al., 2018
NC290A	R	yes	yes	yes	yes	SRS2266839	Bukowski et al., 2018
NC304	R	yes	yes	yes	yes	SRS2266906	Bukowski et al., 2018
NC306	R	yes	yes	yes	yes	SRS2266907	Bukowski et al., 2018
NC318	S	yes	yes	yes	yes	SRS2267009	Bukowski et al., 2018
NC342	R	no	yes	yes	no	SRS2266818	Bukowski et al., 2018
NC346	R	yes	yes	yes	yes	SRS2266812	Bukowski et al., 2018
NC364	R	yes	yes	yes	yes	SRS2266888	Bukowski et al., 2018
OC3	R	yes	yes	yes	yes	SRS15877103	this study
Oh40B	R	yes	yes	yes	yes	SRS2266883	Bukowski et al., 2018
Oh7B	S	no	yes	yes	no	SRS2266884	Bukowski et al., 2018
Ohio Yellow Popcorn	S	no	yes	yes	yes	SRS15877107	this study
R177	R	yes	yes	yes	yes	SRS2267034	Bukowski et al., 2018
R229	R	yes	yes	yes	yes	SRS2266918	Bukowski et al., 2018
R230	R	yes	yes	yes	yes	SRS15877105	this study
R4	S	no	yes	yes	no	SRS2266919	Bukowski et al., 2018
R802A	R	yes	no	no	yes	NA	NA
R902A	R	yes	yes	yes	yes	SRS15877102	this study
SA24	S	yes	yes	yes	yes	SRS2266914	Bukowski et al., 2018
SAMSUN	S	no	no	no	yes	NA	NA
SD40	R	yes	yes	yes	yes	SRS2266913	Bukowski et al., 2018
SD44	R	yes	yes	yes	yes	SRS2266916	Bukowski et al., 2018
Sg 1533	S	yes	yes	yes	yes	SRS2266988	Bukowski et al., 2018
SOUTH CAROLINA SYN KY	R	no	no	no	yes	NA	NA
T234	S	no	yes	yes	no	SRS2266991	Bukowski et al., 2018
Tacna 35	S	no	no	no	yes	NA	NA
Tzi 16	S	no	yes	yes	yes	SRS2266923	Bukowski et al., 2018
Tzi 18	S	yes	yes	yes	yes	SRS2266926	Bukowski et al., 2018
Tzi 25	R	yes	yes	yes	yes	SRS2266927	Bukowski et al., 2018
Tzi 9	S	yes	yes	yes	yes	SRS2266860	Bukowski et al., 2018
Va14A	S	yes	yes	yes	yes	SRS15877106	this study
VIII/140	S	no	yes	yes	yes	SRS15877097	this study
VIII/152	S	no	no	no	yes	NA	NA
VIII/91	S	no	yes	yes	yes	SRS15877095	this study
Wampum Flint	S	no	no	no	yes	NA	NA
Yellow Dent	S	no	no	no	yes	NA	NA
Yu796_NS	R	yes	yes	yes	yes	SRS2266998	Bukowski et al., 2018
Z03-003	S	no	no	no	yes	NA	NA
Z04-017	S	no	no	no	yes	NA	NA
Zia Pueblo	S	no	no	no	yes	NA	NA

## Sheet: S4
Table S4. Summary of WGS data generated in this study
Genotype	R or S	# raw reads	Raw reads (Gb)	SRA accession
Beshna, Durrah	S	79702935	23.9	SRS15877100
Elkobbel	S	118792589	35.6	SRS15877099
GA152	R	119863504	36	SRS15877094
GE335	R	98798194	29.6	SRS15877096
Giallo tardivo	S	108582890	32.6	SRS15877098
H116	R	104992156	31.5	SRS15877101
Ia5125B	S	110308516	33.1	SRS15877108
N200	R	100422570	30.1	SRS15877104
OC3	R	92216837	27.7	SRS15877103
Ohio Yellow Popcorn	S	143582988	43.1	SRS15877107
R230	R	110489074	33.1	SRS15877105
R902A	R	122302297	36.7	SRS15877102
Va14A	S	115883453	34.8	SRS15877106
VIII/140	S	88289078	26.5	SRS15877097
VIII/91	S	130323385	39.1	SRS15877095

## Sheet: S5
Table S5. Genotypes and disease phenotypes of three QTL populations
NAM family	Order	RIL	BLUE lesion length (cm)
B73xM37W	1	Z016E0001	9.16667
B73xM37W	2	Z016E0002	18
B73xM37W	3	Z016E0003	11.1667
B73xM37W	4	Z016E0004	10.35
B73xM37W	5	Z016E0006	5.16667
B73xM37W	6	Z016E0007	17.6
B73xM37W	7	Z016E0008	3.6
B73xM37W	8	Z016E0009	8
B73xM37W	9	Z016E0010	10
B73xM37W	10	Z016E0012	17.25
B73xM37W	11	Z016E0013	11.65
B73xM37W	12	Z016E0014	20.4667
B73xM37W	13	Z016E0015	6
B73xM37W	14	Z016E0016	4.4
B73xM37W	15	Z016E0017	12.1333
B73xM37W	16	Z016E0018	6.26667
B73xM37W	17	Z016E0019	7.1
B73xM37W	18	Z016E0020	5
B73xM37W	19	Z016E0021	12.5
B73xM37W	20	Z016E0022	9.25
B73xM37W	21	Z016E0023	4.5
B73xM37W	22	Z016E0024	9.75
B73xM37W	23	Z016E0025	5.63333
B73xM37W	24	Z016E0026	16.6667
B73xM37W	25	Z016E0027	1.96667
B73xM37W	26	Z016E0028	8.23333
B73xM37W	27	Z016E0029	6
B73xM37W	28	Z016E0030	14.0667
B73xM37W	29	Z016E0031	2.9
B73xM37W	30	Z016E0032	5.45
B73xM37W	31	Z016E0034	14
B73xM37W	32	Z016E0035	9.75
B73xM37W	33	Z016E0036	7.4
B73xM37W	34	Z016E0037	6.33333
B73xM37W	35	Z016E0038	3.2
B73xM37W	36	Z016E0039	22
B73xM37W	37	Z016E0040	6.86667
B73xM37W	38	Z016E0041	8.06667
B73xM37W	39	Z016E0042	4.75
B73xM37W	40	Z016E0043	3.93333
B73xM37W	41	Z016E0044	19.15
B73xM37W	42	Z016E0045	19.3333
B73xM37W	43	Z016E0046	14.1
B73xM37W	44	Z016E0047	1.96667
B73xM37W	45	Z016E0048	13.9333
B73xM37W	46	Z016E0049	20
B73xM37W	47	Z016E0050	11.0667
B73xM37W	48	Z016E0051	5
B73xM37W	49	Z016E0053	7.66667
B73xM37W	50	Z016E0054	3.66667
B73xM37W	51	Z016E0055	7.33333
B73xM37W	52	Z016E0056	13.1667
B73xM37W	53	Z016E0057	6.56667
B73xM37W	54	Z016E0058	8.25
B73xM37W	55	Z016E0059	5.25
B73xM37W	56	Z016E0060	17
B73xM37W	57	Z016E0061	6.33333
B73xM37W	58	Z016E0062	5.5
B73xM37W	59	Z016E0063	16.8667
B73xM37W	60	Z016E0065	9.75
B73xM37W	61	Z016E0066	19.6667
B73xM37W	62	Z016E0067	13.3333
B73xM37W	63	Z016E0068	12.3
B73xM37W	64	Z016E0070	9.65
B73xM37W	65	Z016E0071	9.56667
B73xM37W	66	Z016E0072	4.76667
B73xM37W	67	Z016E0073	19.5
B73xM37W	68	Z016E0074	8.6
B73xM37W	69	Z016E0075	3.16667
B73xM37W	70	Z016E0076	4
B73xM37W	71	Z016E0077	15.2667
B73xM37W	72	Z016E0078	3.3
B73xM37W	73	Z016E0079	6.53333
B73xM37W	74	Z016E0081	20
B73xM37W	75	Z016E0083	10
B73xM37W	76	Z016E0084	9.33333
B73xM37W	77	Z016E0085	8.43333
B73xM37W	78	Z016E0086	15
B73xM37W	79	Z016E0089	12.5
B73xM37W	80	Z016E0090	2.9
B73xM37W	81	Z016E0091	17
B73xM37W	82	Z016E0092	19
B73xM37W	83	Z016E0093	16.2
B73xM37W	84	Z016E0094	4.76667
B73xM37W	85	Z016E0096	9
B73xM37W	86	Z016E0097	4.75
B73xM37W	87	Z016E0098	10.5
B73xM37W	88	Z016E0099	18
B73xM37W	89	Z016E0100	18
B73xM37W	90	Z016E0102	8.66667
B73xM37W	91	Z016E0103	4.75
B73xM37W	92	Z016E0104	9.75
B73xM37W	93	Z016E0106	6.93333
B73xM37W	94	Z016E0107	4.9
B73xM37W	95	Z016E0108	11
B73xM37W	96	Z016E0109	7.5
B73xM37W	97	Z016E0111	18.75
B73xM37W	98	Z016E0112	6
B73xM37W	99	Z016E0115	6.8
B73xM37W	100	Z016E0116	1.85
B73xM37W	101	Z016E0117	19.3667
B73xM37W	102	Z016E0118	8.3
B73xM37W	103	Z016E0119	6.3
B73xM37W	104	Z016E0120	10.5
B73xM37W	105	Z016E0121	1.5
B73xM37W	106	Z016E0122	15.5
B73xM37W	107	Z016E0125	14.1667
B73xM37W	108	Z016E0126	7.75
B73xM37W	109	Z016E0127	1.55
B73xM37W	110	Z016E0128	6.8
B73xM37W	111	Z016E0129	16.4333
B73xM37W	112	Z016E0130	5.1
B73xM37W	113	Z016E0131	9.5
B73xM37W	114	Z016E0132	2.03333
B73xM37W	115	Z016E0133	7.55
B73xM37W	116	Z016E0134	12
B73xM37W	117	Z016E0135	6.93333
B73xM37W	118	Z016E0136	16.5
B73xM37W	119	Z016E0137	7.35
B73xM37W	120	Z016E0138	13.5333
B73xM37W	121	Z016E0139	7.45
B73xM37W	122	Z016E0140	1.1
B73xM37W	123	Z016E0141	3.7
B73xM37W	124	Z016E0143	26.25
B73xM37W	125	Z016E0144	6.3
B73xM37W	126	Z016E0145	14
B73xM37W	127	Z016E0146	5.75
B73xM37W	128	Z016E0147	10
B73xM37W	129	Z016E0148	9.3
B73xM37W	130	Z016E0149	7.93333
B73xM37W	131	Z016E0150	12.5
B73xM37W	132	Z016E0151	1
B73xM37W	133	Z016E0152	15.5
B73xM37W	134	Z016E0153	7.5
B73xM37W	135	Z016E0154	14.65
B73xM37W	136	Z016E0155	5.3
B73xM37W	137	Z016E0158	10.5
B73xM37W	138	Z016E0159	7.43333
B73xM37W	139	Z016E0160	20.5
B73xM37W	140	Z016E0162	2.2
B73xM37W	141	Z016E0163	8.5
B73xM37W	142	Z016E0164	14.65
B73xM37W	143	Z016E0165	7
B73xM37W	144	Z016E0166	21
B73xM37W	145	Z016E0167	11.35
B73xM37W	146	Z016E0168	19
B73xM37W	147	Z016E0169	14
B73xM37W	148	Z016E0170	15.1
B73xM37W	149	Z016E0173	22.3
B73xM37W	150	Z016E0174	4.23333
B73xM37W	151	Z016E0176	14.5
B73xM37W	152	Z016E0177	6.1
B73xM37W	153	Z016E0180	13.9333
B73xM37W	154	Z016E0181	20.3
B73xM37W	155	Z016E0182	5.03333
B73xM37W	156	Z016E0183	6.45
B73xM37W	157	Z016E0184	2.45
B73xM37W	158	Z016E0185	2.9
B73xM37W	159	Z016E0186	5.15
B73xM37W	160	Z016E0187	11.5
B73xM37W	161	Z016E0188	4.53333
B73xM37W	162	Z016E0189	13.9
B73xM37W	163	Z016E0190	25.1667
B73xM37W	164	Z016E0191	5.15
B73xM37W	165	Z016E0192	6.6
B73xM37W	166	Z016E0193	3
B73xM37W	167	Z016E0194	7.46667
B73xM37W	168	Z016E0195	6.56667
B73xM37W	169	Z016E0196	10
B73xM37W	170	Z016E0197	9.8
B73xM37W	171	Z016E0198	2.2
B73xM37W	172	Z016E0199	6.8
B73xM37W	173	Z016E0200	14.8333
B73xM37W	174	Z016E0213	11.6667
B73xM37W	175	Z016E0220	5.3
B73xM37W	176	Z016E0238	20.5
B73xM37W	177	Z016E0251	7.2
B73xM37W	178	Z016E0254	12.0667
B73xM37W	179	Z016E0274	3.7
B73xHp301	1	Z010E0001	22.65
B73xHp301	2	Z010E0002	14.45
B73xHp301	3	Z010E0003	1.65
B73xHp301	4	Z010E0004	5.8
B73xHp301	5	Z010E0006	22.6
B73xHp301	6	Z010E0007	20.4
B73xHp301	7	Z010E0008	5.7
B73xHp301	8	Z010E0009	7.25
B73xHp301	9	Z010E0010	22.2
B73xHp301	10	Z010E0011	23.5
B73xHp301	11	Z010E0012	5.1
B73xHp301	12	Z010E0013	20.5
B73xHp301	13	Z010E0014	22.3
B73xHp301	14	Z010E0015	14.7
B73xHp301	15	Z010E0016	18.2
B73xHp301	16	Z010E0017	5.5
B73xHp301	17	Z010E0018	4.9
B73xHp301	18	Z010E0019	11.5
B73xHp301	19	Z010E0020	5.2
B73xHp301	20	Z010E0021	12.2
B73xHp301	21	Z010E0022	12
B73xHp301	22	Z010E0023	4.35
B73xHp301	23	Z010E0024	24.5
B73xHp301	24	Z010E0025	17.6
B73xHp301	25	Z010E0026	19.15
B73xHp301	26	Z010E0027	16.3
B73xHp301	27	Z010E0028	23.45
B73xHp301	28	Z010E0029	5.55
B73xHp301	29	Z010E0030	2.3
B73xHp301	30	Z010E0031	18.3
B73xHp301	31	Z010E0032	8.95
B73xHp301	32	Z010E0033	16.65
B73xHp301	33	Z010E0034	5.4
B73xHp301	34	Z010E0035	5.4
B73xHp301	35	Z010E0036	12.3
B73xHp301	36	Z010E0037	13.6
B73xHp301	37	Z010E0038	16.4
B73xHp301	38	Z010E0039	26.1
B73xHp301	39	Z010E0040	20
B73xHp301	40	Z010E0041	22.85
B73xHp301	41	Z010E0042	4.15
B73xHp301	42	Z010E0044	25.15
B73xHp301	43	Z010E0045	12.3
B73xHp301	44	Z010E0046	16.3
B73xHp301	45	Z010E0047	5.8
B73xHp301	46	Z010E0048	20.8
B73xHp301	47	Z010E0049	9.8
B73xHp301	48	Z010E0050	3.95
B73xHp301	49	Z010E0051	14.8
B73xHp301	50	Z010E0052	21.1
B73xHp301	51	Z010E0053	5.7
B73xHp301	52	Z010E0054	14.5
B73xHp301	53	Z010E0055	7.45
B73xHp301	54	Z010E0056	11.25
B73xHp301	55	Z010E0057	9.35
B73xHp301	56	Z010E0058	23.45
B73xHp301	57	Z010E0059	23.75
B73xHp301	58	Z010E0060	20
B73xHp301	59	Z010E0061	5.5
B73xHp301	60	Z010E0062	8.8
B73xHp301	61	Z010E0063	22.9
B73xHp301	62	Z010E0064	11.9
B73xHp301	63	Z010E0065	14.2
B73xHp301	64	Z010E0066	20.4
B73xHp301	65	Z010E0067	3.7
B73xHp301	66	Z010E0068	11.4
B73xHp301	67	Z010E0069	13.15
B73xHp301	68	Z010E0070	16.7
B73xHp301	69	Z010E0071	8.2
B73xHp301	70	Z010E0072	2.95
B73xHp301	71	Z010E0073	16.9
B73xHp301	72	Z010E0074	8.6
B73xHp301	73	Z010E0075	12.2
B73xHp301	74	Z010E0076	18.2
B73xHp301	75	Z010E0077	5.15
B73xHp301	76	Z010E0078	18.2
B73xHp301	77	Z010E0079	11.9
B73xHp301	78	Z010E0080	20.15
B73xHp301	79	Z010E0081	7.55
B73xHp301	80	Z010E0082	16.5
B73xHp301	81	Z010E0083	20.5
B73xHp301	82	Z010E0084	4.65
B73xHp301	83	Z010E0085	11.35
B73xHp301	84	Z010E0086	20.3
B73xHp301	85	Z010E0087	13.35
B73xHp301	86	Z010E0088	18.7
B73xHp301	87	Z010E0089	15.4
B73xHp301	88	Z010E0090	12.8
B73xHp301	89	Z010E0091	19.85
B73xHp301	90	Z010E0092	17.95
B73xHp301	91	Z010E0093	15.3
B73xHp301	92	Z010E0094	18.3
B73xHp301	93	Z010E0095	22.2
B73xHp301	94	Z010E0096	8.1
B73xHp301	95	Z010E0097	13.4
B73xHp301	96	Z010E0098	3.1
B73xHp301	97	Z010E0099	23.9
B73xHp301	98	Z010E0100	6.55
B73xHp301	99	Z010E0101	20.05
B73xHp301	100	Z010E0102	5.95
B73xHp301	101	Z010E0103	20.3
B73xHp301	102	Z010E0104	16.4
B73xHp301	103	Z010E0105	6.5
B73xHp301	104	Z010E0106	10.6
B73xHp301	105	Z010E0107	14.25
B73xHp301	106	Z010E0108	21.95
B73xHp301	107	Z010E0110	18.5
B73xHp301	108	Z010E0111	6.8
B73xHp301	109	Z010E0112	17.85
B73xHp301	110	Z010E0114	15
B73xHp301	111	Z010E0115	20
B73xHp301	112	Z010E0116	16.3
B73xHp301	113	Z010E0117	20.6
B73xHp301	114	Z010E0118	15.35
B73xHp301	115	Z010E0119	19.8
B73xHp301	116	Z010E0120	7.25
B73xHp301	117	Z010E0121	14.3
B73xHp301	118	Z010E0122	18.55
B73xHp301	119	Z010E0123	13.15
B73xHp301	120	Z010E0124	23.4
B73xHp301	121	Z010E0125	17.6
B73xHp301	122	Z010E0126	12.6
B73xHp301	123	Z010E0127	25.6
B73xHp301	124	Z010E0128	15.35
B73xHp301	125	Z010E0129	22.25
B73xHp301	126	Z010E0130	2.85
B73xHp301	127	Z010E0131	21.15
B73xHp301	128	Z010E0132	15.35
B73xHp301	129	Z010E0133	16.9
B73xHp301	130	Z010E0134	19.45
B73xHp301	131	Z010E0135	6.95
B73xHp301	132	Z010E0136	10.2
B73xHp301	133	Z010E0137	15.15
B73xHp301	134	Z010E0138	24.65
B73xHp301	135	Z010E0139	15.25
B73xHp301	136	Z010E0140	20.55
B73xHp301	137	Z010E0141	23.1
B73xHp301	138	Z010E0142	9.8
B73xHp301	139	Z010E0143	19.55
B73xHp301	140	Z010E0144	17.9
B73xHp301	141	Z010E0145	19.4
B73xHp301	142	Z010E0146	8.8
B73xHp301	143	Z010E0147	8.6
B73xHp301	144	Z010E0148	16
B73xHp301	145	Z010E0149	8.8
B73xHp301	146	Z010E0150	13.05
B73xHp301	147	Z010E0151	13.25
B73xHp301	148	Z010E0152	24
B73xHp301	149	Z010E0153	11.6
B73xHp301	150	Z010E0154	3.75
B73xHp301	151	Z010E0155	22
B73xHp301	152	Z010E0156	14.25
B73xHp301	153	Z010E0157	26.65
B73xHp301	154	Z010E0158	2.4
B73xHp301	155	Z010E0159	17.75
B73xHp301	156	Z010E0160	22.9
B73xHp301	157	Z010E0161	21.05
B73xHp301	158	Z010E0162	5.1
B73xHp301	159	Z010E0163	20.7
B73xHp301	160	Z010E0164	3.5
B73xHp301	161	Z010E0166	21.9
B73xHp301	162	Z010E0167	20.6
B73xHp301	163	Z010E0169	11.8
B73xHp301	164	Z010E0170	6.05
B73xHp301	165	Z010E0171	14.25
B73xHp301	166	Z010E0172	5.6
B73xHp301	167	Z010E0173	23.1
B73xHp301	168	Z010E0174	8.6
B73xHp301	169	Z010E0175	14.8
B73xHp301	170	Z010E0176	10.7
B73xHp301	171	Z010E0178	3.7
B73xHp301	172	Z010E0179	13
B73xHp301	173	Z010E0180	17.5
B73xHp301	174	Z010E0181	7.25
B73xHp301	175	Z010E0182	11.05
B73xHp301	176	Z010E0185	10.5
B73xHp301	177	Z010E0186	19.25
B73xHp301	178	Z010E0187	13.25
B73xHp301	179	Z010E0188	5.6
B73xHp301	180	Z010E0189	3.3
B73xHp301	181	Z010E0190	4.7
B73xHp301	182	Z010E0191	13.4
B73xHp301	183	Z010E0193	13.5
B73xHp301	184	Z010E0194	24.15
B73xHp301	185	Z010E0195	17.7
B73xHp301	186	Z010E0196	17.55
B73xHp301	187	Z010E0197	11.65
B73xHp301	188	Z010E0198	22
B73xHp301	189	Z010E0200	10.25
B73xHp301	190	Z010E0214	10.9
B73xHp301	191	Z010E0266	20.7
B73xHp301	192	Z010E0267	25.05
B73xHp301	193	Z010E0280	18.4
B73xHp301	194	Z010E0283	23.2
IBM	1	M0001	3.76667
IBM	2	M0005	4.02
IBM	3	M0007	5.18
IBM	4	M0008	1.92
IBM	5	M0010	3.3
IBM	6	M0012	6.025
IBM	7	M0014	10.9
IBM	8	M0015	3
IBM	9	M0016	3.36
IBM	10	M0017	2.26667
IBM	11	M0021	3.92
IBM	12	M0022	3.03333
IBM	13	M0024	8.74
IBM	14	M0025	8.675
IBM	15	M0026	12.9
IBM	16	M0028	13.55
IBM	17	M0029	12.25
IBM	18	M0030	2.6
IBM	19	M0031	3.35
IBM	20	M0032	6.5
IBM	21	M0033	6.35
IBM	22	M0034	3.275
IBM	23	M0035	4.42
IBM	24	M0039	2.2
IBM	25	M0040	4.875
IBM	26	M0044	4.975
IBM	27	M0046	9.72
IBM	28	M0048	9.875
IBM	29	M0051	2.7
IBM	30	M0052	12.42
IBM	31	M0054	6.1
IBM	32	M0056	1.88
IBM	33	M0057	3.9
IBM	34	M0058	12.525
IBM	35	M0060	7.78
IBM	36	M0061	6.1
IBM	37	M0066	2.4
IBM	38	M0067	7.53333
IBM	39	M0074	3.3
IBM	40	M0075	2.76
IBM	41	M0077	9.775
IBM	42	M0079	4.325
IBM	43	M0080	7.525
IBM	44	M0099	6.72
IBM	45	M0116	6.3
IBM	46	M0141	3.92
IBM	47	M0165	3.28
IBM	48	M0176	2.3
IBM	49	M0200	10.15
IBM	50	M0232	2.4
IBM	51	M0248	3.56
IBM	52	M0262	5.2
IBM	53	M0264	3.16
IBM	54	M0265	2.62
IBM	55	M0266	3.225
IBM	56	M0267	3.92
IBM	57	M0269	4.14
IBM	58	M0270	6.96
IBM	59	M0272	3
IBM	60	M0275	5.85
IBM	61	M0276	1.2
IBM	62	M0281	11.28
IBM	63	M0284	2.9
IBM	64	M0287	4.1
IBM	65	M0288	2.05
IBM	66	M0289	14.06
IBM	67	M0296	3.5
IBM	68	M0297	1.65
IBM	69	M0298	12.6
IBM	70	M0303	10.7
IBM	71	M0311	1.3
IBM	72	M0315	2.5
IBM	73	M0317	10.94
IBM	74	M0322	8.24
IBM	75	M0323	3.54
IBM	76	M0325	7.275
IBM	77	M0326	3.9
IBM	78	M0328	9.3
IBM	79	M0337	5.9
IBM	80	M0341	6.525
IBM	81	M0344	5.5
IBM	82	M0345	3.12
IBM	83	M0346	2.44
IBM	84	M0352	6.6
IBM	85	M0354	4.6
IBM	86	M0355	7.32
IBM	87	M0357	3.75
IBM	88	M0364	3.22
IBM	89	M0365	11.06
IBM	90	M0368	7.45
IBM	91	M0369	7.6
IBM	92	M0378	4.1
IBM	93	M0379	2.82
IBM	94	M0382	1.2
IBM	95	M0383	7.025

## Sheet: S6
Table S6. QTLs from three families
QTLs	Chr	2-LOD interval† (Mb)	QTL loci (Mb)	LOD	LOD cutoff	PVE(%)	Population
qBM1a	1	180.6-194.7	190.7	10.08	5.05	19.37	B73xM37W
qBH1a	1	237.8-274.8	268.7	4.67	4.44	10.42	B73xHp301
qBH2a	2	15.3-30.3	23.6	5.63	4.44	6.97	B73xHp301
qBH2b	2	166.3-191.8	182.8	5.02	4.44	5.82	B73xHp301
qBH3a	3	3.6-7.1	5.6	4.72	4.44	8.2	B73xHp301
qBH4a	4	172.6-181.7	177.4	4.48	4.44	4.16	B73xHp301
qIBM1a	1	183.5-188.2	186	5.68	3.72	13.28	B73xMo17
† the interval defined by droping 2 from the highest LOD of the peak; positions on B73v3

## Sheet: S7
Table S7. SNP markers used to identify HIFs
Locus	NAM family	RIL	Marker1	chromosome	Genetic position (cM)2	Physical position (bp)3	Polymorphism (B73/nonB73)
GW1a	B73xM37W	Z016E0164	MZA9318-3	chr1	161.27	188388256	G/T
GW8a	B73xNC358	Z021E0134	C001XT0-001	chr8	130.88	151193236	A/C
GW8a	B73xNC358	Z021E0134	MZA2344-34	chr8	134.89	157654002	C/T
GW3b4	B73xNC358	-	GBS markers used in Pop410	chr3	-	markers between 213390630 and 213607654	-
1 markers used to identify HIFs
2 Genetic position on a Corteva genetic map
3 Physic position on B73Ref3
4 Homozygous RILs were directly used rather than using HIFs from a NAM RIL

## Sheet: S8
Table S8. Summary of R and S pooled RNA-seq
Dataset	R or S	Treatment	Total read pairs	Clean read pairs	Clean/Total (%)	Unique aligned pairs	Unique/Clean (%)
R1CK	R	mock	28601333	25060099	87.62	22143442	88.3614
R1CMN	R	Cn	30639943	26951923	87.96	24015372	89.1045
R2CK	R	mock	28144929	24651948	87.59	21928565	88.9527				t
R2CMN	R	Cn	29256118	25791230	88.16	22993531	89.1525
R3CK	R	mock	26196069	22883450	87.35	20355408	88.9525
R3CMN	R	Cn	32038738	28088349	87.67	24990966	88.9727
R4CK	R	mock	26335449	23832313	90.5	21278269	89.2833
R4CMN	R	Cn	31906055	29090941	91.18	25922961	89.1101
R5CK	R	mock	30314440	27504622	90.73	24440588	88.8599
R5CMN	R	Cn	29079060	26434969	90.91	23623770	89.3656
S1CK	S	mock	39017924	34141432	87.5	30125968	88.2387
S1CMN	S	Cn	23372602	20512528	87.76	18166161	88.5613
S2CK	S	mock	33621693	29297822	87.14	25972454	88.6498
S2CMN	S	Cn	31535173	27621623	87.59	24443884	88.4955
S3CK	S	mock	19835198	17880695	90.15	15704595	87.8299
S3CMN	S	Cn	25611237	22561182	88.09	20002773	88.6601
S4CK	S	mock	24109608	21922229	90.93	19402130	88.5044
S4CMN	S	Cn	31982487	29072808	90.9	25845949	88.9008
S5CK	S	mock	29538523	26877801	90.99	23657685	88.0194
S5CMN	S	Cn	28344861	25795462	91.01	22802401	88.3969

## Sheet: S9
Tabel S9. DEGs between Cn and mock treatments in R and S
GeneID	R1mock.RPM†	R1Cn.RPM	R2mock.RPM	R2Cn.RPM	R3mock.RPM	R3Cn.RPM	R4mock.RPM	R4Cn.RPM	R5mock.RPM	R5Cn.RPM	R.log2FC§	R.p-value¶	R.padjd††	S1Cn.RPM	S2mock.RPM	S2Cn.RPM	S3mock.RPM	S3Cn.RPM	S4mock.RPM	S4Cn.RPM	S5mock.RPM	S5Cn.RPM	S.log2FC	S.p-value	S.padj
AC148152.3_FG005	0.541	2.546	0.844	1.417	1.442	2.92	1.422	5.291	1.287	4.372	1.28732	1.08885e-05	7.16572e-05	3.96	1.919	3.341	1.398	5.763	1.748	4.515	1.581	6.547	1.11901	0.000109721	0.000517251
AC148152.3_FG008	55.766	35.092	56.126	34.432	49.814	32.252	41.173	35.807	42.637	35.761	-0.739537	3.31876e-13	7.26314e-12	30.48	48.727	28.068	53.963	27.076	33.205	26.034	43.064	24.405	-0.989653	1.614e-19	4.17974e-18
AC149475.2_FG007	0.246	2.727	0.546	2.881	0.374	3.182	1.218	3.894	0.932	4.741	2.24378	4.75696e-12	8.68689e-11	5.1	0.25	3.965	0.07	4.567	1.917	7.722	1.116	8.279	2.95991	6.10762e-15	1.01561e-13
AC155376.2_FG004	0.344	1.546	0.397	1.181	0.374	1.395	0.711	2.455	1.287	1.657	1.25476	0.00155943	0.00631254	2.52	0.417	1.738	0.21	1.142	1.184	2.616	0.744	2.07	1.78526	9.7831e-05	0.000465983
AC155610.2_FG007	0.639	5.637	0.298	4.44	0.32	4.01	0.914	6.306	0.843	5.845	2.9189	7.62967e-24	6.80339e-22	4.74	0.334	4.143	0.909	2.066	1.128	5.527	1.209	5.343	2.26875	5.63378e-10	5.65633e-09
AC159612.1_FG007	1.672	8.046	2.185	7.557	1.709	8.15	8.529	10.624	8.297	9.941	1.11732	0.0158854	0.0470389	16.98	2.461	14.079	3.285	11.69	3.495	11.603	4.278	12.13	1.85374	3.15052e-17	6.52456e-16
AC186231.4_FG002	0.049	1.455	0.149	2.267	0.267	1.09	0.152	1.693	0.488	2.163	2.82575	1.72168e-08	1.85649e-07	2.82	0.167	3.564	0.35	2.936	0.056	2.405	0.093	2.022	4.37607	4.2764e-16	7.89632e-15
AC187157.4_FG001	0.098	0.682	0	0.708	0	0.828	0.102	0.508	0	0.368	3.87058	2.45723e-05	0.00015126	1.32	0	1.292	0	0.707	0.056	0.928	0.093	1.059	5.02617	2.76952e-08	2.27611e-07
AC187157.4_FG005	2.016	11.273	2.98	9.541	1.975	11.114	4.62	16.041	4.836	14.912	1.73589	1.38171e-22	1.07568e-20	12.42	3.379	12.876	1.748	11.527	2.593	15.907	2.837	17.666	2.15341	7.23509e-29	4.12598e-27
AC187262.4_FG007	5.213	10.91	5.315	16.059	4.912	11.244	2.64	4.74	2.751	3.498	0.793426	3.1142e-05	0.000187362	19.26	5.215	17.242	1.608	13.81	0.902	6.709	1.86	6.161	2.04733	3.02132e-18	6.88902e-17
AC190623.3_FG001	1499.24	1018.4	1301.07	1022.37	1476.8	1061.34	1451.53	767.013	1261.35	1050.89	-0.760485	3.13766e-13	6.88477e-12	975.668	1604.29	1012.54	1436.66	1005.96	1508.32	1101.86	1335.39	864.432	-0.846257	1.92981e-29	1.13888e-27
AC191009.3_FG004	5.508	8.091	5.563	10.202	4.165	10.939	6.295	17.015	6.522	13.255	0.810618	3.39037e-07	2.95509e-06	7.44	3.796	8.42	5.592	11.69	5.074	11.603	4.278	12.66	0.822543	1.94604e-05	0.000105387
AC194005.3_FG004	2.754	1.318	2.483	1.322	2.937	1.133	0.558	0.55	0.71	0.874	-0.93811	0.00613598	0.020984	0.72	1.043	0.757	1.188	0.544	0.226	0.127	0.279	0.048	-1.31946	0.0179613	0.0484357
AC194022.3_FG013	85.518	53.457	97.251	39.013	144.797	44.629	81.332	38.008	79.86	48.74	-1.34812	7.23781e-25	7.33879e-23	32.16	63.079	37.424	52.845	34.634	70.638	37.637	74.78	36.199	-1.11841	1.38746e-28	7.7974e-27
AC194056.3_FG008	1.131	2.864	1.738	3.023	1.121	2.746	2.691	3.725	3.061	4.741	0.626443	0.0115597	0.0359129	4.02	0.417	3.787	1.887	3.915	0.507	2.489	0.791	2.455	1.81393	5.50593e-07	3.82422e-06
AC194485.3_FG002	1.377	1	2.036	0.614	2.189	0.959	1.726	1.227	1.154	1.335	-0.969295	0.00531799	0.0185037	0.18	0.96	0.401	1.398	0.816	0.62	0.633	1.442	0.433	-1.36026	0.0084524	0.0253301
AC194937.3_FG004	35.899	26.092	31.391	24.419	32.622	23.404	20.612	19.977	22.095	16.661	-0.600962	4.13826e-09	4.93412e-08	20.64	30.997	19.024	21.389	20.987	21.817	13.333	26.229	18.196	-0.795079	2.26646e-09	2.13247e-08
AC194965.4_FG004	12.983	7.637	12.666	6.14	12.814	6.755	11.525	7.661	11.136	7.318	-1.03245	5.02398e-14	1.23493e-12	4.62	8.844	4.366	6.221	4.839	10.88	6.835	9.999	5.199	-1.05345	6.58886e-09	5.88263e-08
AC194970.5_FG001	49.57	40.002	53.841	38.588	54.032	39.661	54.018	35.087	49.38	41.284	-0.671051	3.63444e-12	6.80503e-11	31.62	49.103	33.013	44.317	43.007	62.858	40.717	58.875	42.889	-0.707157	1.71052e-10	1.82348e-09
AC194970.5_FG009	7.327	20.683	7.848	22.388	9.29	23.143	10.154	17.819	8.43	15.51	0.953601	6.25677e-11	9.68798e-10	24.24	10.388	28.914	11.673	25.282	9.415	22.954	10.092	22.239	1.051	7.19356e-17	1.43702e-15
AC195331.3_FG008	0.934	8.137	0.944	6.187	1.335	7.017	2.082	6.899	1.642	5.247	2.04268	5.45664e-16	1.75305e-14	9.48	1.085	9.133	0.35	6.796	1.917	8.312	2.279	7.798	2.48588	7.41225e-17	1.47961e-15
AC195860.3_FG006	10.18	20.501	12.815	24.419	12.44	22.14	15.891	27.723	13.31	24.485	0.641088	9.19913e-09	1.03222e-07	20.82	14.435	26.286	11.743	27.675	16.067	31.73	19.997	32.011	0.628403	8.20259e-07	5.54258e-06
AC196059.3_FG003	25.424	17.182	23.891	16.106	25.895	16.997	33.609	19.723	31.855	21.908	-0.859274	3.97655e-16	1.29359e-14	11.88	22.528	14.212	17.475	15.767	47.581	30.633	38.925	22.528	-0.925181	1.08683e-11	1.30903e-10
AC196158.3_FG002	3.836	3	4.917	1.936	7.955	1.918	4.772	3.301	5.368	3.636	-1.20303	8.56594e-07	6.97536e-06	1.32	2.461	1.069	2.656	1.522	3.946	1.772	5.488	2.792	-1.33627	7.11249e-07	4.84931e-06
AC196726.2_FG001	0.246	1.136	0.248	1.37	0.267	1.787	0.305	2.582	0.355	2.669	2.45948	3.63269e-09	4.36444e-08	1.74	0.459	1.203	1.118	2.012	0.395	1.857	0.279	2.503	1.75303	0.000165951	0.000756398
AC197387.3_FG004	8.311	5.455	7.55	4.865	8.863	3.138	4.925	4.529	5.368	3.728	-0.922462	2.39346e-06	1.78381e-05	5.94	10.138	5.524	10.625	6.198	14.15	8.017	16.323	6.45	-1.22762	1.54424e-14	2.4606e-13
AC197705.4_FG003	0.197	28.183	0.646	27.253	0.427	25.714	1.168	15.195	1.154	13.761	4.82603	3.40546e-11	5.46133e-10	92.521	0.25	71.818	0.979	54.153	0.451	40.464	0.558	42.552	6.56325	3.0905e-40	4.18577e-38
AC197764.4_FG003	0.295	2.773	0.546	3.401	0.854	3.269	0.457	5.121	0.621	5.753	2.62798	3.12601e-16	1.03566e-14	0.66	0.709	0.713	0.14	2.447	0.113	3.587	0.465	4.621	2.00609	0.00558651	0.0175778
AC198699.3_FG004	41.702	22.865	40.629	18.326	47.145	19.961	46.707	23.109	42.237	27.615	-1.2234	1.20472e-27	1.7511e-25	12.36	23.655	14.39	28.17	11.418	39.801	25.528	41.762	16.222	-1.34599	7.82768e-22	2.48577e-20
AC199526.5_FG002	246.914	563.295	317.383	624.305	299.365	594.52	453.06	705.388	462.702	650.194	0.608738	1.71162e-09	2.15958e-08	648.065	298.915	667.883	234.515	685.503	187.109	467.934	235.687	538.068	1.06297	2.2927e-35	2.14895e-33
AC199765.4_FG008	2.557	12.773	4.52	12.375	4.325	12.77	10.56	22.136	12.423	21.448	1.15137	2.66223e-10	3.742e-09	15.24	2.42	14.212	3.285	15.169	5.75	19.789	6.371	20.073	1.85242	2.90588e-24	1.12933e-22
AC203311.3_FG005	0.344	0.318	0.695	0.331	0.481	0.218	1.675	0.677	1.287	0.506	-1.29266	0.00618905	0.0211339	0.18	0.626	0.312	2.027	0.326	1.071	0.549	1.953	0.578	-1.8239	0.000327789	0.00139719
AC203535.4_FG004	454.34	322.785	430.429	308.185	411.754	327.136	480.679	280.403	422.062	326.455	-0.738677	2.53971e-16	8.48121e-15	285.062	471.922	291.238	500.975	292.024	410.016	314.685	410.639	291.08	-0.856857	4.21258e-27	2.08993e-25
AC203754.4_FG008	0.443	2.273	0.298	1.842	0.267	2.964	2.082	5.587	2.174	4.234	1.73684	7.19034e-07	5.95156e-06	5.1	0.417	2.673	0.489	3.317	1.522	6.624	1.86	7.654	2.31733	3.07762e-13	4.34881e-12
AC203909.3_FG003	0.688	3.955	1.44	2.928	1.335	3.007	1.117	2.751	1.375	2.946	1.15021	6.60251e-05	0.000370182	4.68	1.502	3.698	1.748	7.557	1.353	6.16	1.256	4.814	1.55953	3.23228e-09	2.9852e-08
AC204050.4_FG006	0.148	1.818	0.348	3.306	0.214	2.615	0.508	1.016	0.577	1.519	2.23763	2.14646e-06	1.61602e-05	6.42	0.209	4.945	0.14	4.567	0.677	3.122	0.279	3.851	3.82674	2.22378e-16	4.22425e-15
AC204212.4_FG001	94.91	65.23	93.924	59.606	89.751	59.491	80.824	59.043	76.045	78.288	-0.688732	1.21394e-10	1.80199e-09	46.44	88.193	54.621	89.263	50.619	50.399	40.928	69.99	48.425	-0.883303	2.66042e-19	6.74138e-18
AC204359.3_FG005	1.229	4	0.894	4.959	1.335	4.01	1.32	4.91	2.44	4.787	1.44698	2.22748e-08	2.35643e-07	3.36	1.168	4.767	1.328	5.056	1.635	5.401	1.86	4.236	1.33945	1.00379e-06	6.67909e-06
AC205077.3_FG003	20.359	15.182	21.06	13.366	19.114	12.334	10.052	10.878	11.092	9.067	-0.63322	1.10771e-06	8.78412e-06	6.3	14.31	7.485	9.437	7.721	14.996	8.608	15.114	11.793	-0.978781	8.52583e-09	7.4692e-08
AC205362.4_FG002	58.717	50.729	64.271	42.367	75.549	33.908	17.769	16.718	22.494	15.004	-0.779787	1.5586e-09	1.97842e-08	31.14	67.668	34.305	49.909	29.849	18.829	9.958	20.788	13.382	-1.11979	2.2009e-25	9.52362e-24
AC205471.4_FG003	1.033	2.318	1.44	2.409	1.121	2.615	1.066	3.174	0.887	3.406	1.07908	0.000194912	0.000983005	2.34	1.168	1.426	0.629	3.48	0.62	2.025	0.791	1.925	0.989257	0.0132482	0.0372501
AC205608.4_FG004	69.732	39.183	63.228	27.961	67.326	41.012	72.599	46.303	74.847	53.481	-1.01681	4.0083e-24	3.69204e-22	27.48	56.529	27.622	95.344	34.743	73.569	43.924	94.917	42.986	-1.36696	1.27258e-38	1.51857e-36
AC205703.4_FG002	29.85	70.775	30.298	78.168	30.86	82.721	58.943	91.464	64.864	79.991	0.746039	0.00120963	0.00502601	93.721	32.415	88.793	44.806	82.534	52.26	83.967	50.644	95.695	0.824593	1.20014e-12	1.59908e-11
AC205886.3_FG001	14.359	9.228	13.808	7.888	15.75	10.852	14.368	15.364	17.392	15.741	-0.645972	3.94471e-06	2.81961e-05	8.58	10.388	7.797	15.797	8.156	28.469	17.933	21.392	19.11	-0.837418	2.90134e-09	2.69611e-08
AC206165.3_FG019	12.245	10.728	19.619	10.296	23.118	12.203	18.632	12.824	18.723	16.385	-0.803662	1.01051e-08	1.12676e-07	8.28	18.565	9.401	15.448	11.037	19.957	11.139	27.531	14.441	-1.1101	6.04754e-16	1.09576e-14
AC206198.3_FG001	7.18	5.364	6.854	4.959	7.902	4.707	6.955	5.545	6.744	6.536	-0.646868	0.000107373	0.000574101	2.64	3.379	3.742	4.683	2.827	6.934	6.835	7.534	4.332	-0.701943	0.0020004	0.00711301
AC206332.3_FG005	0.148	0.545	0.248	0.52	0.32	0.915	0.203	1.1	0.355	1.473	1.5539	0.00301764	0.0112818	0.9	0.167	0.579	0.14	1.522	0.169	0.717	0.372	0.818	2.07327	0.00204776	0.00725757
AC206901.3_FG005	0.443	4.909	1.093	2.928	0.961	4.794	1.066	4.021	0.799	3.406	1.95309	8.518e-11	1.29579e-09	5.22	0.459	3.386	0.559	4.513	0.282	3.165	0.279	4.236	3.06071	7.2478e-18	1.59357e-16
AC207043.3_FG002	1.721	3.727	2.086	4.581	1.388	4.62	2.437	6.137	2.795	5.707	1.0104	2.56232e-06	1.90121e-05	7.2	1.252	5.302	0.769	7.884	1.24	4.43	1.163	5.632	2.06895	1.28667e-13	1.88295e-12
AC207628.4_FG009	37.915	17.955	33.874	18.893	32.302	17.782	22.44	22.686	28.794	21.77	-0.882521	8.52436e-11	1.29597e-09	11.04	12.224	9.668	18.034	9.569	12.064	7.764	11.161	9.483	-0.780783	7.40183e-08	5.7139e-07
AC208110.2_FG006	5.164	2.409	3.03	1.322	3.364	2.266	5.635	3.428	7.454	6.075	-0.997628	1.88161e-06	1.43076e-05	0.9	0.96	0.668	1.608	0.109	4.172	1.35	5.116	2.214	-1.66423	1.38387e-05	7.67219e-05
AC208110.2_FG007	0.148	0.909	0.149	1.181	0.32	0.828	0.305	0.508	0	0.506	1.99996	0.00221191	0.00859005	3.78	0.501	2.272	0.28	1.577	0.226	0.928	0.14	1.203	2.50569	5.42398e-07	3.77117e-06
AC208201.3_FG002	4.131	8.955	4.669	8.596	4.965	10.983	7.209	11.978	6.744	13.715	0.727563	1.49526e-06	1.15918e-05	13.08	3.963	10.915	4.124	11.69	7.893	11.477	5.674	13.43	1.00044	8.50539e-08	6.5028e-07
AC208204.3_FG006	6.786	25.137	11.175	29.85	8.436	26.063	6.194	13.756	7.365	13.209	1.14417	1.80869e-14	4.72288e-13	47.28	11.973	53.285	8.388	38.875	10.148	26.203	7.72	23.587	1.66793	1.89751e-29	1.12227e-27
AC209050.3_FG003	0.443	1.227	0.546	1.275	0.481	1.22	0.203	1.524	0.177	2.071	1.77105	0.000125648	0.000662379	0.6	0.125	0.713	0	0.598	0.677	0.97	0.047	1.059	1.94111	0.0133881	0.0375731
AC209208.3_FG002	68.994	227.009	77.682	309.555	79.82	280.982	71.432	166.76	83.099	156.025	1.28488	4.48033e-22	3.23742e-20	487.384	76.429	424.182	65.636	415.88	40.928	234.684	42.878	229.61	2.30013	1.83618e-161	6.21731e-158
AC209208.3_FG003	0.049	0.818	0.149	0.85	0.267	0.959	0.254	0.677	0.444	0.782	1.68067	0.00388839	0.0140951	2.16	0.125	1.47	0.489	1.414	0.113	1.097	0.233	1.348	2.49508	4.0208e-06	2.44041e-05
AC209636.2_FG003	1.279	4.637	2.533	5.101	1.228	2.179	1.472	3.852	2.396	3.314	0.857323	0.000755979	0.00330721	4.74	0.793	2.896	1.608	6.035	0.395	2.827	0.558	2.647	2.02154	3.91911e-10	3.99251e-09
AC209664.3_FG002	0.984	3.318	0.993	3.117	1.014	3.574	5.889	7.703	4.88	6.95	0.887436	0.000951465	0.00405999	3.6	0.834	3.965	0.699	4.241	4.623	9.072	4.93	7.172	1.41781	2.01943e-05	0.000108926
AC209784.3_FG007	12.147	90.322	26.026	110.569	19.328	104.687	19.648	59.847	29.548	63.699	1.77815	1.76638e-08	1.90061e-07	195.242	18.69	199.772	17.615	149.138	21.141	92.912	13.161	73.36	2.72397	2.25173e-18	5.17783e-17
AC209784.3_FG011	0.246	1.455	0.447	1.37	0.16	1.264	0.609	1.566	0.577	1.013	1.521	0.000724982	0.00318157	1.5	0.167	1.381	0.35	1.359	0.789	1.772	0.837	1.829	1.64142	0.000696587	0.00275784
AC209835.4_FG004	21.097	16.137	22.103	15.209	21.25	14.862	15.891	10.37	12.467	10.862	-0.700561	4.42451e-09	5.24311e-08	14.22	20.234	13.722	19.223	14.626	14.545	11.941	14.184	11.456	-0.661114	1.53517e-07	1.13778e-06
AC209898.2_FG004	10.72	21.955	13.063	22.388	11.799	24.581	10.56	19.385	10.87	18.916	0.661538	5.80028e-09	6.72137e-08	26.28	12.39	28.157	16.357	28.381	9.866	24.81	9.952	22.432	0.855329	3.40938e-12	4.35834e-11
AC210003.2_FG015	22.965	16.228	20.861	15.964	24.88	15.734	27.872	17.099	25.245	17.443	-0.806798	5.99126e-13	1.25652e-11	10.44	21.819	13.767	25.514	15.061	31.345	18.945	31.623	17.714	-1.06549	1.45895e-19	3.7927e-18
AC210013.4_FG005	1.918	1.227	2.98	0.85	1.442	0.61	1.523	1.016	1.287	0.967	-1.18212	0.000381408	0.00179202	1.02	2.795	0.846	1.328	1.142	2.199	0.464	1.767	0.433	-1.74346	1.44641e-05	7.99109e-05
AC210303.3_FG001	10.573	6.682	8.245	4.912	7.849	7.758	16.398	13.417	15.883	12.657	-0.650933	4.13381e-06	2.94416e-05	6.42	7.217	5.569	15.448	6.253	25.2	15.443	22.043	14.73	-0.927926	1.58105e-09	1.51655e-08
AC211175.3_FG005	0.541	2.273	0.497	2.645	0.481	2.048	2.538	5.714	3.106	5.201	1.32712	1.18285e-05	7.73373e-05	3	0.375	1.648	0.07	2.338	1.128	3.122	1.256	3.562	2.20391	2.77611e-06	1.72396e-05
AC211349.4_FG001	28.031	23.183	28.957	18.231	23.279	21.138	43.763	30.855	42.282	32.632	-0.641286	5.95395e-10	8.04935e-09	16.14	24.405	18.133	26.842	18.105	50.456	34.262	49.621	29.267	-0.846312	5.51325e-16	1.00297e-14
AC212023.4_FG004	152.889	116.005	141.456	118.881	176.512	120.246	178.3	85.073	135.585	108.343	-0.765148	1.34615e-10	1.98886e-09	120.421	219.524	126.306	149.936	138.319	203.119	142.321	218.946	138.199	-0.804186	1.51401e-14	2.4167e-13
AC213521.3_FG005	121.466	87.685	120.397	83.033	81.048	99.937	221.91	138.783	207.947	153.677	-0.614492	1.84751e-07	1.69244e-06	73.201	124.447	81.976	134.838	78.348	178.596	126.245	175.324	106.911	-0.907647	4.40294e-31	3.03478e-29
AC213600.3_FG002	5.901	12.41	6.159	11.855	5.926	11.462	5.585	14.644	5.945	10.264	0.781961	5.053e-08	5.09065e-07	12.96	5.632	11.45	9.017	11.744	6.089	13.165	7.394	12.708	0.622289	0.000118311	0.000553971
AC213654.3_FG003	0.934	4.5	1.44	3.684	1.121	3.399	1.777	2.37	1.686	3.176	1.0474	0.000337155	0.00160418	5.88	0.96	4.589	1.468	5.274	1.522	4.599	1.628	4.38	1.68673	1.69046e-09	1.61407e-08
AC213654.3_FG004	0.049	1.727	0.149	1.7	0.053	1.307	0.152	0.466	0.177	0.644	2.95202	4.33005e-06	3.06886e-05	4.74	0.167	3.386	0	2.229	0.282	0.928	0.093	0.963	3.852	2.95634e-09	2.74439e-08
AC214448.3_FG007	24.539	47.32	29.702	55.591	26.482	48.029	28.481	54.726	29.637	55.92	0.666161	4.82801e-14	1.18908e-12	42.12	23.112	39.652	21.739	58.992	21.704	47.047	26.089	42.601	0.708637	2.50589e-08	2.07393e-07
AC214635.3_FG006	3.246	8.455	5.364	13.272	4.271	10.155	9.138	16.718	7.942	16.109	0.90344	1.87438e-09	2.35196e-08	4.92	4.214	5.836	4.823	10.874	2.819	8.186	4.371	9.387	0.630145	0.00543926	0.0171703
AC215260.3_FG003	34.423	23.365	32.434	24.466	31.394	22.184	21.577	16.464	20.231	17.213	-0.66771	1.61831e-10	2.3756e-09	16.74	34.084	16.573	41.87	14.734	16.743	11.941	15.765	11.553	-1.10752	8.23084e-14	1.22571e-12
AC215690.3_FG002	12.491	30.138	12.914	34.715	12.44	37.089	16.855	43.341	17.347	36.866	1.09372	3.89709e-24	3.61609e-22	35.76	12.641	36.31	12.093	39.962	12.459	41.308	17.486	45.104	1.35386	1.55381e-30	1.02159e-28
AC217050.4_FG001	50.062	33.229	51.059	32.637	49.707	34.344	51.124	40.42	62.868	40.686	-0.795207	8.95711e-21	5.46688e-19	24.84	45.181	23.791	42.36	25.554	37.715	24.641	42.924	28.304	-1.00293	4.95838e-22	1.59706e-20
AC217050.4_FG007	125.006	64.684	119.006	78.546	138.07	90.217	123.165	90.618	119.79	91.912	-0.844922	7.40387e-19	3.54624e-17	41.7	88.485	42.592	117.992	42.409	52.598	39.325	78.361	56.945	-1.22405	7.28358e-18	1.60014e-16
AC217300.3_FG005	98.353	75.367	99.486	80.577	114.257	70.866	92.755	57.689	85.539	64.527	-0.741464	3.96043e-14	9.82139e-13	58.92	93.45	66.918	74.933	60.242	97.698	67.089	84.081	61.374	-0.750626	4.01627e-17	8.23564e-16
AC217401.3_FG001	9.245	5.591	9.288	5.29	10.251	6.102	10.915	6.518	10.16	7.64	-0.934162	2.20102e-10	3.15546e-09	3.18	5.715	3.341	9.437	4.458	10.542	7.933	8.65	5.247	-1.07585	1.08563e-08	9.36546e-08
AC217499.3_FG002	0.049	0.682	0.099	1.559	0.16	0.305	0.051	0.635	0.044	0.644	2.93795	9.99833e-05	0.000538715	0.36	0.042	0.045	0	1.74	0	0.38	0	0.289	4.53512	0.000501974	0.00205338
AC217887.3_FG004	0.738	1.773	1.142	3.401	1.068	2.615	1.371	2.116	0.843	1.795	0.920508	0.00259452	0.00987915	5.52	0.751	5.213	0.909	4.132	1.015	2.743	1.07	2.744	1.83408	2.43636e-08	2.01947e-07
AC217975.3_FG001	934.154	655.571	896.421	641.733	934.295	584.365	343.958	272.53	332.13	311.267	-0.668678	3.39282e-13	7.41877e-12	551.524	924.904	536.811	958.682	501.513	222.23	211.435	313.165	240.826	-0.825627	1.15102e-14	1.86811e-13
AC218900.3_FG001	2.606	7.864	3.03	9.871	3.043	6.581	3.96	8.888	3.594	7.686	1.08334	3.57765e-09	4.30654e-08	10.38	2.628	10.336	1.817	9.95	2.311	7.595	2.93	8.376	1.64171	4.54556e-15	7.65735e-14
AC220927.3_FG001	0.098	0.227	0.05	0.283	0	0.567	0.102	0.466	0.044	0.644	2.62408	0.00392363	0.0142085	0.42	0.042	0.089	0	0.924	0.113	0.717	0	0.722	4.02994	0.000507611	0.00207206
AC220972.3_FG001	1.672	5	1.987	4.44	1.388	4.01	2.386	3.386	2.174	3.728	0.853258	0.000482911	0.00221431	5.34	1.21	5.658	1.118	5.383	1.579	3.755	1.349	4.236	1.56645	1.02841e-08	8.90305e-08
AC225363.3_FG004	6.737	4.637	5.613	5.007	7.635	4.707	4.011	3.174	4.437	3.59	-0.660519	0.000257897	0.00125875	3.48	4.965	2.896	2.726	3.806	3.213	1.941	3.813	2.551	-0.790655	0.00267469	0.0092027
AC225718.2_FG006	3.885	11.455	4.073	13.366	5.126	13.467	12.946	22.771	12.068	26.51	1.05075	1.85656e-11	3.10613e-10	10.08	3.087	11.094	1.188	12.94	8.456	15.57	7.301	19.206	1.52555	1.57387e-09	1.51021e-08
AC226235.2_FG003	11.409	26.956	12.815	25.033	10.732	25.453	10.306	21.967	11.092	18.594	0.810491	4.21876e-12	7.7832e-11	31.86	13.642	34.84	10.345	26.424	13.417	25.738	13.347	28.015	0.985353	4.82662e-15	8.08556e-14
AC233850.1_FG003	2.951	7.455	4.123	8.265	3.203	7.627	3.452	9.904	3.816	8.423	1.00173	2.48976e-09	3.06585e-08	9.9	4.088	11.361	2.447	11.255	4.623	17.89	4.325	14.441	1.50878	8.95468e-17	1.76925e-15
AC233851.1_FG009	1.77	8.637	2.682	8.738	1.975	9.065	1.472	5.968	2.218	6.72	1.70799	3.92027e-18	1.66519e-16	14.64	3.504	14.747	1.468	14.789	1.86	8.312	2.279	10.446	2.11753	8.73806e-23	3.02681e-21
AC233851.1_FG014	9.196	19.819	12.368	19.129	9.61	18.087	13.809	27.046	15.307	24.071	0.603089	2.00207e-07	1.82076e-06	17.52	8.302	18.757	6.011	18.432	19.393	30.422	18.044	27.534	0.751356	1.50833e-06	9.75121e-06
AC233888.1_FG002	30.735	20.001	28.361	18.94	35.826	19.482	24.927	15.66	26.531	17.95	-0.911587	1.05373e-17	4.25997e-16	14.76	32.29	15.281	21.739	16.909	20.013	13.165	19.765	12.756	-1.02336	8.21769e-13	1.11261e-11
AC233893.1_FG003	2.508	4.455	2.533	6.376	3.364	4.489	1.625	2.963	1.375	3.406	0.696476	0.00264306	0.0100487	5.76	2.503	6.594	3.705	8.536	1.24	5.57	1.767	5.921	1.11166	1.21753e-05	6.80807e-05
AC233898.1_FG004	4.573	3.591	5.414	3.684	4.912	4.228	4.671	3.174	4.304	3.774	-0.620109	0.00096892	0.00412328	3.06	4.047	3.341	3.425	2.664	6.258	4.473	4.883	3.61	-0.632708	0.00325458	0.0109215
AC233899.1_FG004	0.148	0.955	0.199	0.897	0.107	1.438	0.152	1.481	0.177	1.013	2.60613	1.40888e-06	1.09854e-05	1.68	0.334	1.158	0	1.685	0.113	2.11	0.14	1.733	3.39016	1.20623e-07	9.07118e-07
AC233899.1_FG005	1.279	3.546	0.993	3.92	1.655	4.01	1.675	4.19	2.218	4.188	1.1233	6.29069e-06	4.33148e-05	7.56	1.961	6.104	1.398	6.089	2.593	5.527	1.86	6.45	1.52694	1.2064e-09	1.17423e-08
AC233901.1_FG005	1.033	2.409	1.54	3.117	0.908	3.748	2.132	3.767	1.686	3.13	0.92548	0.000617291	0.00275318	4.2	1.585	3.609	1.887	3.752	2.706	5.612	2.325	5.584	1.00612	7.59779e-05	0.00036923
AC233910.1_FG008	5.36	11.455	5.811	11.95	6.3	10.896	6.295	10.708	6.788	10.494	0.614347	3.45859e-05	0.000205796	20.82	6.967	19.113	6.151	17.453	5.187	15.106	5.534	16.944	1.37806	1.65791e-19	4.28933e-18
AC233935.1_FG005	43.177	30.91	37.649	26.497	37.694	27.806	47.418	36.78	51.776	37.971	-0.696225	1.15402e-15	3.55337e-14	20.64	34.335	20.093	31.944	20.171	50.907	35.443	44.04	31.529	-0.8772	9.3267e-18	2.02437e-16
AC233945.1_FG003	3.098	8.819	2.93	10.722	3.097	9.806	4.772	10.243	5.812	8.469	1.07348	6.32105e-08	6.23819e-07	9.3	3.254	9.668	1.678	12.505	2.368	8.186	2.883	7.654	1.5975	6.72489e-12	8.29148e-11
AC233955.1_FG008	1.229	3.227	1.788	4.015	2.136	3.617	1.878	6.179	1.863	6.213	1.11406	2.45181e-06	1.82514e-05	1.92	2.169	2.718	0.699	7.34	1.466	4.262	1.907	5.006	1.011	0.00984978	0.0288444
AC233979.1_FG007	0.344	1.591	0.298	1.181	0.267	1.046	0.051	0.804	0.177	0.874	2.09436	3.99728e-05	0.000234549	1.92	0.334	2.361	0.769	1.142	0.733	1.688	0.186	1.252	1.80492	0.000399321	0.0016721
AC233979.1_FG008	1.033	4.137	1.093	3.07	1.014	3.617	1.117	3.936	1.287	3.498	1.46657	1.58038e-08	1.71072e-07	6.48	1.335	8.331	1.468	6.796	0.902	5.612	1.209	6.498	2.03498	1.37174e-15	2.42151e-14
AC234152.1_FG005	1.82	1.409	2.384	1.559	1.762	1.133	1.32	1.1	1.198	0.736	-0.761377	0.0119548	0.0369716	1.02	1.71	1.604	3.215	1.033	1.015	0.759	1.442	0.626	-1.13425	0.00248261	0.00861723
AC234157.1_FG002	84.878	69.775	86.871	66.218	92.741	70.736	114.331	72.291	101.866	78.196	-0.669921	1.92126e-13	4.33292e-12	58.56	81.936	61.17	77.17	69.214	135.413	101.477	119.099	85.586	-0.661575	3.41426e-13	4.79697e-12
AC234159.1_FG002	46.619	22.592	38.94	26.45	38.869	25.453	15.383	15.576	16.504	15.188	-0.720309	1.20098e-07	1.13363e-06	20.76	39.758	17.554	39.564	17.453	9.189	8.186	10.696	8.568	-1.03119	4.17812e-11	4.75933e-10
AC234163.1_FG002	7.426	2.182	7.053	1.417	7.582	2.397	5.381	1.608	4.703	2.485	-1.91964	2.65282e-18	1.16826e-16	0.78	5.549	1.114	3.775	1.305	2.368	0.844	3.255	0.529	-2.42353	5.10179e-14	7.76388e-13
AC234165.1_FG002	176.297	133.823	214.271	121.196	244.425	116.062	148.752	111.569	150.315	119.987	-0.854612	1.80181e-15	5.44571e-14	100.321	232.123	119.712	185.935	109.665	135.807	82.659	141.468	88.475	-1.03921	2.38116e-37	2.55956e-35
AC234185.1_FG004	15.392	136.233	19.172	163.515	17.726	146.745	21.627	81.433	22.139	67.242	2.31703	4.89863e-11	7.70362e-10	248.042	15.561	187.431	23.067	144.625	12.572	84.557	15.533	100.268	2.80574	5.74935e-86	3.89346e-83
AC234199.1_FG003	0.393	1.136	0.397	1.134	0.267	1.569	0.812	2.582	0.621	1.795	1.48119	0.000131821	0.000692161	1.02	0.334	0.846	0.629	1.468	1.635	3.755	1.535	3.851	0.990743	0.00628875	0.0194797
AC234203.1_FG011	5.754	4.818	9.338	5.29	8.649	6.189	4.214	4.783	5.191	4.004	-0.607767	0.000474542	0.00217991	5.28	8.427	3.965	4.893	5.6	5.75	4.473	5.999	4.525	-0.667703	0.0020815	0.00736078
AC234520.1_FG003	25.67	23.274	25.728	17.051	33.263	18.305	24.927	19.216	23.204	18.318	-0.710488	2.34499e-09	2.89907e-08	19.5	24.531	15.371	13.84	17.29	21.535	14.008	23.95	15.692	-0.668198	1.37094e-05	7.6067e-05
AC234522.1_FG005	472.044	334.24	441.555	321.835	453.185	302.163	485.045	338.938	471.62	388.589	-0.715098	1.22621e-18	5.64732e-17	276.722	447.809	316.811	357.19	276.365	468.815	313.208	372.226	290.069	-0.726556	3.63337e-22	1.18722e-20
AC235534.1_FG007	0.098	0.545	0.199	0.661	0.053	0.61	0.203	0.635	0.399	0.736	1.63359	0.00967484	0.0307798	1.74	0.125	1.559	0.21	2.936	0.338	1.055	0.14	1.877	2.87419	9.26559e-08	7.05216e-07
AC235539.1_FG001	1.279	1.273	2.732	1.134	2.456	1.743	1.371	1.397	1.908	1.289	-0.71904	0.0163084	0.0480652	1.14	2.545	1.559	2.936	1.685	1.973	1.688	3.209	2.166	-0.94003	0.00149008	0.00546115
EF517601.1_FG010	3.492	3.046	2.483	1.511	3.31	2.964	3.808	1.905	3.017	2.393	-0.720768	0.00235253	0.00907173	1.5	3.421	2.049	3.215	1.577	6.427	4.051	4.93	2.503	-1.16068	1.60879e-06	1.03562e-05
EF517601.1_FG025	20.752	12.864	19.073	12.091	23.172	11.201	23.76	10.116	20.897	10.954	-1.16003	5.99135e-19	2.90286e-17	6.24	16.02	7.262	11.044	6.579	22.043	11.139	17.672	8.328	-1.3123	2.63348e-19	6.67937e-18
GRMZM2G000035	0.885	5	1.987	4.487	1.228	6.102	1.168	2.624	1.464	4.004	1.4628	5.7009e-08	5.68868e-07	5.1	0.501	5.836	1.188	6.144	0.282	4.346	1.163	3.706	2.47595	8.85512e-13	1.19575e-11
GRMZM2G000177	7.081	12.091	7.003	13.555	7.368	13.249	7.717	18.327	8.652	17.075	0.714721	6.54328e-08	6.43981e-07	15.66	7.551	12.653	6.641	16.202	6.596	14.684	8.975	14.874	0.745432	1.94318e-06	1.23677e-05
GRMZM2G000219	65.405	47.638	61.391	39.958	57.342	54.043	93.059	57.223	91.751	69.037	-0.7035	3.68215e-12	6.88412e-11	36.78	54.735	32.746	57.458	42.898	65.395	47.173	69.106	55.164	-0.74632	1.61912e-14	2.57387e-13
GRMZM2G000353	6	4.5	7.699	3.637	8.756	3.966	5.483	2.92	4.481	4.004	-0.992844	4.43725e-07	3.81076e-06	2.4	4.756	3.03	4.613	3.48	4.736	3.544	5.162	3.273	-0.92054	4.89328e-05	0.000246238
GRMZM2G000427	0.049	1	0	2.456	0.107	0.349	0.254	1.566	0.355	1.105	2.8366	1.5212e-05	9.72097e-05	0.24	0	0	0.14	1.196	0	0.338	0	0.433	3.74538	0.00315006	0.0106104
GRMZM2G000453	0.688	2.273	0.596	1.889	0.747	2.092	1.066	1.82	1.198	2.163	1.02869	0.00184468	0.00731644	4.08	0.709	3.609	0.769	2.882	1.184	3.038	0.837	3.61	1.72744	6.58132e-08	5.12431e-07
GRMZM2G000489	9.491	7.637	9.934	7.321	10.785	8.019	9.798	7.238	8.075	5.523	-0.680816	1.03989e-06	8.2934e-06	5.1	9.011	5.881	6.78	6.361	9.866	7.046	8.603	5.632	-0.745905	2.05649e-05	0.00011077
GRMZM2G000719	7.327	5.546	8.543	6.471	8.329	6.886	11.778	7.111	9.983	8.791	-0.646444	2.39766e-05	0.000147882	3.72	6.717	4.678	6.78	6.307	15.447	10.422	13.998	7.798	-0.8528	1.40131e-06	9.09407e-06
GRMZM2G000764	2.115	14.455	3.626	13.555	2.67	14.644	7.158	25.31	8.74	23.012	1.77792	8.22209e-24	7.30575e-22	21.96	3.296	18.044	5.732	17.616	4.172	28.059	5.395	30.663	2.17314	1.75787e-35	1.66494e-33
GRMZM2G000932	2.705	13.046	2.781	9.966	4.378	9.675	2.995	5.883	2.263	5.385	1.2499	3.56553e-09	4.29407e-08	10.68	2.628	11.584	2.097	10.874	3.439	10.591	3.441	10.349	1.76187	1.16998e-17	2.51526e-16
GRMZM2G001200	0.541	1.864	0.596	2.267	1.228	2.266	1.015	4.486	0.976	4.326	1.5307	8.39489e-07	6.86051e-06	0.9	0.334	1.738	0.21	3.588	0.62	4.008	0.977	3.129	1.87258	8.50552e-05	0.00040945
GRMZM2G001243	4.819	20.683	4.917	20.829	5.873	19.395	7.869	16.718	5.635	16.109	1.44779	4.24339e-18	1.79335e-16	32.58	4.839	28.558	4.613	26.478	3.946	18.734	4.278	19.206	2.19049	2.55696e-49	5.72421e-47
GRMZM2G001288	1.672	9.864	2.136	9.116	2.242	9.588	1.726	9.946	1.597	8.837	2.09674	6.82048e-29	1.15884e-26	24.36	1.836	20.672	1.468	19.356	1.353	13.882	1.349	15.115	3.28094	5.86696e-72	3.11616e-69
GRMZM2G001363	3.541	3.136	4.123	1.842	2.83	3.182	7.057	4.444	6.877	3.912	-0.785201	0.000262369	0.00127908	2.46	2.67	2.049	4.194	2.12	7.272	4.937	6.092	3.851	-0.868519	9.25372e-05	0.000442558
GRMZM2G001421	31.866	24.456	36.407	22.482	40.471	21.312	37.163	20.782	38.555	23.979	-0.953237	2.01357e-18	9.04163e-17	15.42	31.039	15.95	19.712	14.082	25.82	14.599	27.95	15.741	-1.04267	1.32895e-17	2.83677e-16
GRMZM2G001426	0.443	1.5	0.546	1.322	0.481	1.046	0.558	0.889	0.488	1.289	1.00316	0.015131	0.0451989	0.78	0.334	0.446	0.28	1.685	0.62	1.266	0.14	1.492	1.46316	0.0128749	0.0363249
GRMZM2G001451	0.098	1.546	0.199	1.464	0.053	1.264	0.254	1.524	0.311	1.197	2.73665	1.03111e-07	9.84316e-07	2.58	0.125	2.139	0	2.392	0.226	1.35	0.186	1.444	3.55961	1.38437e-09	1.33689e-08
GRMZM2G001541	0.738	3	0.546	2.881	0.587	3.399	0.812	2.836	0.666	1.933	1.80166	1.44827e-08	1.57723e-07	4.56	1.001	4.054	0.489	4.187	0.789	3.122	1.256	3.033	1.89104	2.75231e-08	2.26403e-07
GRMZM2G001631	2.065	5.5	3.03	5.29	3.043	5.797	3.351	7.492	3.416	7.088	0.820072	1.23717e-05	8.06583e-05	5.16	2.378	3.876	1.538	5.818	2.142	5.19	3.72	6.595	0.840089	0.000784241	0.00306633
GRMZM2G001645	19.179	71.457	20.861	80.341	20.235	71.433	24.217	70.09	26.931	51.962	1.37985	1.07752e-25	1.23161e-23	131.581	22.528	110.222	28.03	105.587	15.221	67.891	17.858	80.773	1.99712	2.39615e-71	1.22466e-68
GRMZM2G001653	3032.66	2177.95	2613.72	2165.94	2795.36	2132.66	2077.81	1391.73	2021.84	1763.35	-0.630866	7.29157e-13	1.51157e-11	1855.15	2495.66	1899.35	2158.31	1700.82	1881.07	1417.47	1751.38	1350.13	-0.650874	2.52729e-22	8.38961e-21
GRMZM2G001663	64.618	31.365	66.109	28.481	63.696	27.85	42.95	27.427	37.801	29.318	-1.14346	1.60828e-20	9.33991e-19	22.08	47.184	20.717	62.91	23.325	59.476	31.899	52.179	28.256	-1.44111	6.20283e-35	5.65731e-33
GRMZM2G001724	1516.01	940.673	1393.21	911.944	1607.56	878.335	591.964	391.929	661.687	432.082	-0.924422	1.12917e-32	2.51556e-30	839.227	1626.36	809.872	1590.02	723.889	347.27	242.743	502.068	274.136	-1.1289	9.01967e-37	9.3611e-35
GRMZM2G001799	0.393	1.455	0.298	1.511	0.427	1.09	0.609	1.693	0.444	0.92	1.35875	0.00126688	0.00524002	4.38	0.876	3.208	0.28	2.066	0.338	0.97	0.233	1.685	2.14568	4.17464e-07	2.94793e-06
GRMZM2G001853	0.148	2	0	2.031	0.053	1.09	0.051	0.635	0.044	0.736	4.2021	2.55985e-10	3.61637e-09	3.84	0.125	3.03	0	2.773	0.113	1.814	0	1.637	4.97539	1.22508e-16	2.38227e-15
GRMZM2G001875	0.246	1.045	0.397	0.756	0.214	0.741	0.355	1.1	0.355	0.782	1.25145	0.0116755	0.036194	1.2	0.334	0.936	0.07	1.033	0.451	1.097	0.419	1.348	1.77512	0.00181582	0.00652519
GRMZM2G001991	4.131	6.455	4.421	10.769	3.791	9.196	5.483	10.666	5.856	8.837	0.701626	4.01197e-05	0.000235273	9.6	4.214	7.574	2.586	9.352	3.101	8.312	3.488	8.472	1.0877	1.22427e-07	9.20171e-07
GRMZM2G002131	5.409	14.864	6.407	13.036	5.553	13.162	7.311	19.089	7.187	14.59	0.97743	4.92784e-13	1.04836e-11	12.54	6.3	14.123	7.479	15.767	4.792	15.274	6.511	17.714	0.978978	1.93715e-09	1.83602e-08
GRMZM2G002178	4.426	16.637	3.228	17.476	3.791	18.043	11.677	26.368	12.29	22.276	1.44476	3.54822e-13	7.73168e-12	24.48	3.379	19.202	2.167	41.974	4.172	14.937	8.464	34.177	2.36854	9.10186e-08	6.93339e-07
GRMZM2G002416	17.015	33.183	20.265	33.251	18.046	39.269	23.151	44.822	20.852	38.247	0.676798	4.57378e-12	8.37671e-11	36.78	20.317	39.473	27.051	44.312	21.817	44.051	25.95	47.174	0.663611	4.49413e-11	5.09787e-10
GRMZM2G002542	0.492	2.591	1.192	3.873	0.801	2.702	1.015	2.497	0.799	2.393	1.4791	9.14251e-07	7.40173e-06	1.92	0.709	1.426	0.979	4.187	0.338	1.857	0.465	1.733	1.67331	3.82644e-05	0.000196419
GRMZM2G002555	1.082	4	1.589	4.629	1.548	4.228	2.335	5.502	2.041	6.49	1.29872	9.06234e-09	1.01824e-07	1.86	1.377	3.163	1.608	3.969	1.297	3.755	2.325	3.899	0.828425	0.00447209	0.0144421
GRMZM2G002578	25.719	18.046	24.884	17.523	23.492	19.002	34.117	18.623	31.412	21.862	-0.793365	5.90374e-12	1.06344e-10	13.98	25.49	13.945	24.465	14.952	37.715	24.177	37.669	22.335	-1.00732	4.20714e-20	1.14421e-18
GRMZM2G002630	1.524	0.409	3.129	0.85	3.417	0.392	0.914	1.016	1.42	1.335	-1.577	0.000276449	0.00134071	0.12	0.96	0.312	1.468	0.109	0.169	0.042	0.14	0.048	-2.74628	0.000311968	0.00133818
GRMZM2G002704	0.148	2.227	0.447	2.314	0.053	2.136	0.609	3.936	0.399	3.176	2.91168	4.89145e-13	1.04149e-11	2.58	0.375	2.807	0.28	2.664	0.338	3.418	0.326	3.899	3.06812	2.15376e-14	3.38996e-13
GRMZM2G002754	54.832	41.093	50.314	34.29	47.198	42.581	68.132	48.97	68.281	52.791	-0.64158	1.32997e-12	2.66695e-11	33.42	51.105	34.394	54.173	36.048	82.589	65.148	73.617	58.63	-0.762642	3.33823e-15	5.6836e-14
GRMZM2G002805	0.344	5.137	0.745	5.007	0.374	4.445	1.168	3.809	1.642	3.912	2.26804	1.71196e-10	2.50285e-09	10.56	0.626	10.425	0.699	9.243	1.184	5.316	0.791	5.969	3.16562	4.9952e-23	1.75956e-21
GRMZM2G002903	1.033	2.773	1.192	3.165	1.709	2.92	1.066	2.878	1.464	1.841	0.819703	0.00414188	0.0148852	4.14	2.169	5.614	2.167	4.893	2.65	4.937	1.814	5.102	1.02247	2.20174e-05	0.000117914
GRMZM2G002915	10.081	7.546	9.735	5.857	12.227	6.93	8.174	6.349	10.204	5.155	-0.911547	8.20803e-10	1.08918e-08	7.14	10.263	4.455	12.023	5.22	5.75	4.177	4.697	3.081	-1.0391	1.01258e-07	7.67235e-07
GRMZM2G003033	39.98	28.456	36.407	29	37.534	26.978	34.472	30.559	32.21	26.096	-0.602733	3.42404e-10	4.74646e-09	21.6	34.126	21.207	40.402	20.443	36.306	23.333	34.367	24.02	-1.01509	1.86616e-20	5.20602e-19
GRMZM2G003246	45.685	28.456	44.453	24.513	40.524	26.717	60.567	28.442	55.104	37.556	-1.00505	1.93723e-20	1.10712e-18	18.48	44.681	18.266	30.686	20.498	61.223	35.19	46.086	33.84	-1.06674	1.19343e-16	2.32908e-15
GRMZM2G003331	10.032	21.046	12.219	25.08	10.465	25.976	20.968	33.945	19.61	32.632	0.71271	6.55172e-09	7.51252e-08	19.86	8.302	18.177	9.297	27.403	9.358	25.865	12.603	27.004	0.972555	6.73382e-12	8.29872e-11
GRMZM2G003409	5.704	3.227	10.48	3.826	7.902	3.617	1.675	1.058	1.375	1.427	-1.11896	9.51427e-07	7.67059e-06	2.88	8.219	4.544	5.173	1.196	1.973	0.759	2.046	1.588	-1.33679	1.17783e-06	7.74961e-06
GRMZM2G003466	0.197	1.455	0.497	0.945	0.32	1.09	0.406	1.524	0.621	0.92	1.30734	0.00476613	0.0168115	1.26	0.542	1.025	0.35	0.979	0.056	1.013	0.093	0.626	1.82389	0.00363483	0.012056
GRMZM2G003489	0.541	2.182	0.993	4.393	1.335	5.23	1.422	1.608	1.287	2.439	1.19383	0.000320435	0.00153158	8.94	1.418	7.44	0.419	5.546	2.368	3.924	0.698	2.455	2.11694	3.13564e-08	2.55761e-07
GRMZM2G003506	2.115	13.273	2.881	14.406	2.776	11.593	2.843	17.903	3.461	14.314	2.09475	8.307e-37	2.67805e-34	10.38	1.335	8.554	0.979	11.418	2.142	13.291	1.86	14.104	2.53061	5.07401e-30	3.20384e-28
GRMZM2G003762	3737.21	2188.54	3657.21	2231.02	4442.37	1840.65	1593.12	997.049	1788.56	1092.36	-1.07609	6.90674e-29	1.16562e-26	1477.27	3290.86	1370.65	2622.66	1246.17	686.028	420.044	933.123	539.223	-1.24243	6.43819e-42	9.85297e-40
GRMZM2G003769	13.327	8.091	13.709	6.707	13.561	7.627	11.068	7.026	11.047	7.042	-1.02545	1.42612e-14	3.77088e-13	5.82	13.892	8.287	11.044	6.796	13.248	7.173	12.882	7.557	-1.11021	2.75723e-13	3.90832e-12
GRMZM2G003794	0.197	2.091	0.248	1.795	0.16	2.092	0.66	2.413	0.799	2.255	2.25674	5.73451e-08	5.71769e-07	2.28	0.125	2.718	0.35	1.631	0.451	1.519	0.326	1.781	2.55191	4.18354e-07	2.95345e-06
GRMZM2G003869	81.879	48.093	84.884	45.862	75.816	48.552	100.827	50.79	95.611	64.251	-1.02002	5.91205e-27	7.82444e-25	31.08	66.667	34.884	93.387	36.156	110.213	65.401	102.823	53.094	-1.29189	2.09705e-38	2.45908e-36
GRMZM2G003937	7.573	18.455	10.331	20.31	9.343	22.707	12.235	23.787	12.334	25.13	0.85345	8.22321e-13	1.6991e-11	16.5	6.884	17.91	11.324	22.074	7.78	20.084	6.371	20.217	1.0644	9.72002e-14	1.43878e-12
GRMZM2G003947	1.18	1.318	0.944	2.645	1.121	2.136	0.762	1.862	0.932	2.485	0.814929	0.0122587	0.0377167	3.66	0.751	2.985	0.21	2.555	0.564	1.941	0.372	2.503	2.06781	1.35201e-07	1.00974e-06
GRMZM2G003970	7.77	20.137	9.834	23.946	8.062	21.574	9.24	23.702	9.849	23.657	1.09155	2.32878e-21	1.54104e-19	13.2	4.255	11.895	7.689	33.112	4.623	20.675	4.557	18.821	1.605	6.54243e-22	2.08741e-20
GRMZM2G003988	8.065	14.501	11.324	16.106	8.169	16.474	8.225	18.454	9.006	16.477	0.631237	8.50807e-07	6.93722e-06	12.78	7.927	13.544	9.367	19.736	5.807	15.232	8.929	15.741	0.664297	2.85671e-05	0.000149792
GRMZM2G004036	23.31	10.819	21.308	10.108	24.079	12.334	24.927	8.211	20.542	11.874	-1.35316	8.63421e-23	6.87076e-21	19.56	48.769	22.766	52.006	27.783	28.131	13.207	29.391	14.585	-1.3402	1.14896e-34	1.03057e-32
GRMZM2G004092	2.803	2.091	3.725	1.464	2.99	1.743	6.6	4.444	6.3	4.464	-0.952129	6.70513e-06	4.5942e-05	1.56	2.545	1.916	3.775	1.74	7.385	3.713	5.162	2.599	-1.09366	8.54834e-06	4.90079e-05
GRMZM2G004207	0.59	6.273	1.391	6.093	1.228	6.494	1.675	6.349	1.863	5.891	1.9984	8.26808e-16	2.59562e-14	14.34	0.709	13.588	0.489	12.125	2.368	8.565	1.953	11.745	3.18048	1.11933e-08	9.64087e-08
GRMZM2G004349	3.787	8.682	3.179	10.58	2.242	12.029	5.94	14.306	9.894	12.657	1.11353	3.75617e-07	3.25138e-06	17.94	4.547	16.172	4.264	17.399	4.228	16.371	3.999	14.682	1.74338	1.87519e-27	9.62029e-26
GRMZM2G004352	159.036	82.867	145.38	77.79	142.234	83.636	155.962	92.649	151.823	103.096	-1.03145	1.41215e-33	3.44758e-31	82.021	145.932	75.026	194.043	80.958	139.303	90.844	133.237	87.945	-1.151	5.92293e-30	3.7139e-28
GRMZM2G004377	91.911	55.729	90.844	61.354	87.989	55.656	47.976	30.601	40.951	34.197	-0.821389	6.84004e-17	2.47126e-15	49.08	79.558	45.933	92.967	46.759	28.582	24.979	38.553	22.143	-0.947604	3.33781e-17	6.88611e-16
GRMZM2G004414	12.884	7.364	12.467	5.998	14.416	6.276	4.772	3.767	5.59	3.774	-1.06199	5.59121e-11	8.70567e-10	3.6	11.055	4.232	12.372	3.425	2.875	2.194	3.162	2.166	-1.44001	1.15778e-09	1.13057e-08
GRMZM2G004466	1.918	4.909	2.185	5.857	2.029	5.23	1.371	3.344	1.863	3.544	1.02881	3.22188e-06	2.34493e-05	3.6	2.336	7.396	1.748	5.709	1.184	2.954	0.837	3.755	1.26393	5.02836e-06	3.00813e-05
GRMZM2G004483	11.999	7.637	10.828	7.604	10.732	7.758	10.205	6.984	8.297	5.707	-0.792257	9.13798e-09	1.02582e-07	6.78	8.594	7.797	11.603	7.123	6.596	4.599	4.93	5.102	-0.646552	0.000256801	0.00111944
GRMZM2G004519	1.082	3.318	1.44	3.59	1.121	4.184	1.269	2.497	0.932	3.728	1.31373	1.56701e-06	1.21132e-05	2.82	0.417	2.851	0.629	4.73	0.226	2.363	0.605	2.214	2.10555	1.60452e-07	1.18752e-06
GRMZM2G004523	159.872	81.776	163.509	72.359	181.37	74.179	126.973	65.434	125.159	79.531	-1.25708	1.12186e-36	3.48275e-34	45.78	115.311	47.983	88.284	51	126.618	68.945	124.261	66.091	-1.2936	4.5608e-34	3.95971e-32
GRMZM2G004548	6.59	21.683	8.245	20.215	9.664	20.266	11.88	22.559	13.177	20.573	0.871775	3.79731e-09	4.55569e-08	35.1	11.306	32.3	10.066	35.015	8.964	24.346	11.208	28.786	1.31844	2.13252e-25	9.24251e-24
GRMZM2G004590	1.131	2.591	2.086	3.165	1.815	3.922	1.523	5.164	1.597	3.82	0.937105	0.000157497	0.000813394	4.02	0.96	4.812	1.188	4.621	2.199	5.401	2.093	6.595	1.42097	9.9083e-08	7.51599e-07
GRMZM2G004715	11.556	8.319	11.126	8.077	12.707	8.194	11.474	8.507	12.733	11.046	-0.68703	3.51165e-07	3.05445e-06	5.16	12.224	7.975	15.937	8.373	15.954	12.279	16.23	10.157	-1.00099	1.05023e-10	1.14805e-09
GRMZM2G004795	0.246	1.136	0.596	1.134	0.267	0.784	0.863	2.074	0.488	1.841	1.2941	0.0017419	0.00696261	2.52	0.25	2.495	0.769	1.577	0.338	1.435	0.465	2.118	1.88255	2.00327e-05	0.000108191
GRMZM2G004856	0.541	1.909	1.192	3.353	1.335	2.136	0.812	2.963	1.065	2.946	1.20239	7.13033e-05	0.000396592	3.96	0.584	3.252	0.14	2.827	0.282	3.249	0.419	3.803	2.85611	3.32101e-13	4.6708e-12
GRMZM2G004949	2.41	4.818	1.937	4.912	1.869	5.84	3.198	8.042	3.061	7.318	1.06082	7.15399e-08	7.01479e-07	5.34	2.712	6.371	2.097	8.21	2.762	8.143	3.627	9.868	1.18602	4.23333e-08	3.38666e-07
GRMZM2G005040	24.195	15.091	25.728	13.98	28.725	14.339	18.937	13.163	24.002	10.31	-1.10866	6.62862e-21	4.09541e-19	10.02	19.274	9.445	32.643	11.2	20.464	11.899	26.229	9.387	-1.4133	3.43416e-23	1.22806e-21
GRMZM2G005082	9.884	7.955	10.331	7.274	9.717	8.717	15.738	6.518	12.068	8.423	-0.801269	2.24325e-06	1.68435e-05	4.68	9.679	5.614	10.066	4.948	14.094	8.565	13.486	6.161	-1.17212	2.0817e-13	2.98988e-12
GRMZM2G005103	0.59	1.409	0.795	2.503	0.481	2.005	2.589	4.867	1.952	3.406	1.01818	0.000570878	0.00257171	1.44	0.334	0.936	0.979	1.849	1.297	3.46	1.442	3.61	1.0233	0.00379816	0.0125362
GRMZM2G005146	52.176	33.047	48.775	30.653	63.109	31.075	26.654	17.438	23.159	21.171	-0.871526	8.99567e-13	1.84808e-11	19.08	33.292	18.935	33.482	21.259	17.645	14.979	19.579	14.826	-0.792949	8.43155e-11	9.29182e-10
GRMZM2G005163	1.672	4.137	1.788	4.251	1.388	4.925	2.234	4.74	2.662	4.372	0.971974	2.80432e-05	0.000170538	6.12	1.669	6.906	0.419	4.839	3.946	5.992	2.883	5.391	1.37612	1.78392e-05	9.72096e-05
GRMZM2G005433	326.875	177.098	306.208	169.419	297.924	179.868	148.956	66.408	124.715	92.096	-1.06124	8.8591e-24	7.76914e-22	147.361	370.087	166.848	276.455	143.212	103.11	65.274	115.844	55.838	-1.21343	3.74936e-41	5.48988e-39
GRMZM2G005459	7.327	1.682	5.414	2.078	4.058	1.83	3.097	2.328	2.973	1.703	-1.42757	1.45412e-08	1.58291e-07	1.74	5.34	2.049	10.066	2.229	1.804	1.857	3.116	1.492	-1.58267	1.31076e-07	9.80284e-07
GRMZM2G005552	7.524	16.546	8.444	20.357	9.343	20.048	8.428	12.74	7.986	12.795	0.71172	9.35022e-07	7.56015e-06	28.08	11.556	29.137	10.275	23.488	9.527	17.637	9.906	23.057	0.952126	7.52171e-14	1.12692e-12
GRMZM2G005633	2.36	20.774	5.265	26.544	1.335	26.717	6.346	46.981	6.611	33.874	2.72228	4.54859e-15	1.29388e-13	54.36	0.96	39.607	0.909	41.593	2.706	45.612	3.348	59.978	4.47269	7.92903e-103	8.26083e-100
GRMZM2G005849	13.523	61.184	17.285	73.539	15.163	69.777	35.234	102.553	41.261	86.205	1.55826	8.9818e-27	1.17633e-24	88.741	12.682	73.422	15.658	75.14	20.633	75.148	21.95	94.01	1.98479	5.92492e-69	2.58862e-66
GRMZM2G005886	58.864	30.956	54.586	27.914	53.712	33.951	52.85	38.092	53.018	38.385	-0.945701	4.81421e-21	3.05702e-19	26.94	47.851	25.395	64.798	25.608	35.516	24.641	39.297	25.609	-1.12392	2.81192e-21	8.47265e-20
GRMZM2G005938	61.175	44.593	60.844	41.139	56.328	47.244	83.718	70.175	88.778	68.531	-0.627719	1.72633e-14	4.52191e-13	37.2	52.107	38.315	69.9	41.865	106.38	73.334	117.658	71.194	-0.881084	1.98809e-24	7.80486e-23
GRMZM2G005984	59.503	42.638	51.457	31.645	47.305	47.288	139.005	66.535	127.998	97.481	-0.776885	8.1325e-10	1.08029e-08	16.62	40.384	22.098	33.622	23.053	105.478	74.346	90.034	57.764	-1.00207	6.18888e-18	1.36741e-16
GRMZM2G005991	0.197	1.182	0.298	0.992	0.267	1.438	0.406	2.032	0.266	1.565	2.07336	3.18366e-06	2.31913e-05	1.44	0.25	1.381	0.21	0.979	0.113	1.603	0.419	0.866	2.32231	0.000140564	0.000649427
GRMZM2G005996	6.295	23.455	7.5	24.749	5.019	23.273	7.158	23.279	8.652	18.318	1.4673	9.06159e-23	7.1881e-21	48.06	5.465	42.948	8.039	33.438	4.172	23.038	5.162	27.293	2.33988	3.69372e-52	1.01066e-49
GRMZM2G006047	1.328	7.182	1.391	6.14	1.869	7.976	2.945	11.089	2.839	8.377	1.75432	9.97867e-19	4.69016e-17	5.64	1.126	4.945	0.629	5.274	1.635	6.878	1.674	7.413	2.14704	2.37235e-15	4.1036e-14
GRMZM2G006117	36.194	67.775	42.417	78.782	38.335	72.523	54.12	100.056	55.192	92.05	0.619485	4.38044e-14	1.08203e-12	75.661	36.17	78.501	53.334	87.808	46.566	99.621	51.621	94.732	0.664601	3.26537e-13	4.59732e-12
GRMZM2G006121	51.143	31.456	51.059	30.653	49.28	36.305	74.122	33.479	60.605	41.791	-0.960022	4.9655e-17	1.82815e-15	30.78	48.936	31.498	45.505	32.079	77.628	56.161	66.735	44.478	-0.819848	3.01763e-19	7.60386e-18
GRMZM2G006293	3.492	7.318	4.818	7.746	5.179	9.85	5.534	9.608	4.392	8.791	0.644409	4.99996e-05	0.000287315	14.22	6.216	12.564	7.13	14.408	5.863	15.949	6.418	13.767	0.898892	3.85932e-09	3.53777e-08
GRMZM2G006363	60.88	36.001	56.722	30.795	50.935	33.646	79.301	53.16	84.075	61.397	-0.899347	3.54638e-23	2.9627e-21	21.6	52.065	23.702	45.645	25.717	92.117	52.869	76.408	39.327	-1.26961	5.42289e-31	3.70948e-29
GRMZM2G006450	24.736	9.046	19.917	8.88	19.915	14.121	7.514	4.275	7.809	4.879	-1.17499	1.47557e-14	3.88937e-13	4.2	8.302	6.193	10.835	6.959	4.679	5.063	4.976	3.706	-0.785694	0.000153522	0.000703297
GRMZM2G006468	355.053	241.509	377.184	213.911	444.856	224.934	371.577	238.882	367.402	288.53	-0.91678	1.30052e-21	8.91089e-20	197.522	297.83	206.723	377.112	200.79	470.055	277.132	443.937	282.079	-0.96613	2.80137e-40	3.81325e-38
GRMZM2G006676	0.836	3.455	1.192	4.204	1.281	4.576	1.675	3.979	2.44	4.649	1.29549	4.43514e-07	3.81025e-06	5.94	0.918	6.594	0.28	6.416	1.409	3.587	1.209	4.236	2.31478	3.24911e-10	3.34264e-09
GRMZM2G006853	0.148	0.409	0.248	1.511	1.228	1.133	0.152	3.217	0.266	4.51	2.24541	0.000146866	0.000764457	0.24	0.167	1.158	0.07	8.101	0	1.097	0.279	5.199	3.70194	0.0171161	0.0465037
GRMZM2G006894	403.787	771.348	462.416	855.125	465.893	746.103	364.672	867.28	347.836	852.198	0.760552	9.33923e-16	2.90649e-14	681.065	430.162	687.041	431.424	883.303	312.543	782.872	391.479	771.432	0.662385	2.36712e-10	2.48337e-09
GRMZM2G006977	35.309	61.411	39.288	70.564	38.869	68.251	52.393	106.828	59.54	113.451	0.636331	1.22962e-14	3.2789e-13	62.88	24.781	54.176	35.929	60.406	24.805	55.528	30.461	66.573	0.84589	5.15808e-17	1.04975e-15
GRMZM2G006981	0	1.864	0.099	3.07	0.16	2.484	0.203	1.735	0.222	1.703	3.76032	1.00433e-12	2.05157e-11	7.2	0.042	5.257	0	3.915	0.113	3.671	0.233	5.199	5.56811	2.13467e-26	9.98684e-25
GRMZM2G007012	84.583	61.275	82.847	64.187	76.403	58.184	50.109	29.67	44.722	34.15	-0.719639	1.86186e-13	4.20649e-12	51.3	82.144	55.2	58.437	48.879	34.84	28.312	34.46	23.779	-0.705032	1.71602e-12	2.25102e-11
GRMZM2G007130	0.295	1.455	0.248	1.37	0.267	1.743	0.355	1.143	0.488	1.657	1.91348	9.51191e-06	6.32601e-05	3.66	0.334	3.252	0.489	2.555	0.169	2.321	0.326	2.599	2.91468	1.68256e-12	2.21141e-11
GRMZM2G007195	47.111	182.371	52.699	210.463	54.779	199.568	79.199	274.435	73.738	241.079	1.61415	1.18079e-80	3.29912e-77	204.782	41.886	176.16	46.623	230.096	36.306	225.908	63.293	243.666	1.93564	4.53291e-70	2.11702e-67
GRMZM2G007404	5.213	18.046	6.954	25.033	7.421	23.056	9.646	30.389	9.273	30.146	1.47578	3.28981e-34	8.35611e-32	17.88	6.091	19.157	4.334	22.999	7.498	30.295	8.138	30.422	1.65022	8.63822e-27	4.16356e-25
GRMZM2G007441	31.522	21.683	28.957	15.634	27.71	18.784	49.652	22.94	44.811	32.171	-0.964004	8.58254e-16	2.68095e-14	12.66	33.458	15.549	24.185	17.235	58.63	38.397	54.457	30.23	-1.09665	4.74776e-18	1.06463e-16
GRMZM2G007729	12.147	52.093	20.911	81.427	15.43	79.104	19.191	44.526	33.009	49.385	1.39889	2.36502e-05	0.000146084	139.681	19.441	136.82	26.003	111.079	46.228	111.477	29.81	75.333	1.86894	6.83653e-07	4.67056e-06
GRMZM2G007736	0.688	1.273	0.348	1.7	0.267	1.656	0.812	1.227	0.488	1.427	1.2803	0.00276619	0.0104584	2.34	0.125	1.827	0.21	1.849	0.169	0.928	0.233	0.915	2.6867	9.07955e-07	6.09232e-06
GRMZM2G007791	9.589	27.047	11.672	32.779	8.81	33.603	7.514	21.586	8.918	16.615	1.22216	4.10859e-19	2.05806e-17	41.52	10.221	35.33	10.835	37.189	12.177	29.156	9.72	25.705	1.37738	2.03953e-25	8.85364e-24
GRMZM2G008032	0.885	0.636	1.689	0.425	2.082	1.656	1.625	1.481	2.928	1.243	-1.04526	0.00194855	0.00767036	1.02	0.793	0.936	1.957	1.142	3.664	1.139	5.534	2.166	-1.33942	9.42773e-05	0.000450561
GRMZM2G008072	1.131	1.864	0.944	1.984	0.747	1.743	0.508	2.92	0.843	2.071	1.09587	0.00128365	0.00529853	3	2.002	3.653	3.285	4.404	0.564	2.616	1.209	2.311	0.795088	0.0100608	0.0293768
GRMZM2G008106	0.639	2.091	0.795	2.834	0.427	2.441	7.463	8.296	5.812	8.054	0.911306	0.00215432	0.00839103	1.92	0.709	2.539	0.28	3.969	2.199	4.684	2.744	6.258	1.72399	6.97089e-06	4.05993e-05
GRMZM2G008202	14.015	10.955	17.583	8.36	17.726	8.586	6.143	5.164	7.897	6.167	-0.875828	1.96297e-08	2.09779e-07	6.54	15.77	8.153	7.2	7.34	7.047	3.755	7.301	3.995	-0.984477	2.59491e-07	1.87493e-06
GRMZM2G008287	2.852	5.727	2.632	4.77	2.349	6.712	2.132	7.322	2.351	5.891	1.04693	2.46239e-07	2.20746e-06	6.9	2.628	5.703	2.726	7.666	5.694	10.253	4.697	10.927	1.01076	7.31309e-07	4.97107e-06
GRMZM2G008309	1.377	6.591	2.533	7.604	1.709	7.148	4.417	6.941	3.86	6.213	1.16284	2.56835e-06	1.90456e-05	13.38	1.919	11.628	0.559	9.678	2.65	7.806	1.442	8.135	2.39818	1.23687e-17	2.65487e-16
GRMZM2G008353	8.163	7.364	10.629	6.612	11.746	7.06	9.037	4.317	9.672	4.556	-0.986375	3.61113e-09	4.34061e-08	2.52	8.636	4.901	6.71	4.567	7.216	3.755	6.464	2.647	-1.24385	1.68088e-09	1.60662e-08
GRMZM2G008468	0.688	1.864	0.596	2.409	0.747	3.356	0.965	2.116	0.799	1.657	1.3058	8.72898e-05	0.000476343	4.26	0.584	3.742	0.769	3.969	0.62	2.278	0.465	2.455	2.38031	3.63944e-10	3.7202e-09
GRMZM2G008490	5.655	10.728	6.159	13.461	6.407	10.634	7.514	14.983	7.675	11.552	0.62465	1.442e-05	9.24776e-05	14.94	7.426	14.257	7.829	15.387	10.035	16.498	10.743	18.34	0.625908	6.5967e-06	3.86611e-05
GRMZM2G008539	0.639	1.409	0.546	1.275	0.854	1.918	0.66	2.37	0.932	2.301	1.09035	0.00131023	0.00539762	1.2	0.501	1.381	0.28	2.229	0.846	1.857	0.791	1.444	1.13613	0.0111988	0.032238
GRMZM2G008687	45.783	38.638	46.391	36.557	50.455	35.738	34.32	29.12	39.797	28.95	-0.604395	2.6425e-11	4.30923e-10	34.08	43.429	33.281	48.161	31.1	32.641	28.144	33.763	31.096	-0.616751	2.29316e-09	2.1561e-08
GRMZM2G008773	4.229	36.911	4.57	38.683	5.446	33.298	2.742	14.433	4.392	12.749	2.31522	1.47857e-33	3.57502e-31	39.54	5.006	39.741	3.425	34.036	2.424	14.768	2.465	18.821	2.71682	1.45257e-70	7.0263e-68
GRMZM2G008892	13.425	9.591	12.666	8.313	11.853	7.932	16.804	7.618	13.754	10.586	-0.884911	2.49086e-09	3.06585e-08	6.84	12.015	5.925	11.883	7.014	21.423	12.7	16.463	11.842	-1.00784	3.51866e-12	4.48745e-11
GRMZM2G009045	2.557	13.864	5.712	20.782	3.47	21.356	3.097	33.691	4.88	30.238	2.34494	2.00189e-41	1.02734e-38	25.68	2.795	21.831	2.027	35.178	2.199	26.54	5.348	36.15	2.95801	2.35728e-51	6.32219e-49
GRMZM2G009048	115.417	71.23	96.457	61.826	114.418	64.678	69.198	39.193	68.591	53.159	-0.9178	1.12798e-20	6.68967e-19	52.14	80.559	43.572	57.039	51.38	54.515	31.182	52.876	32.059	-0.904706	1.23861e-14	2.00068e-13
GRMZM2G009070	26.604	19.046	27.02	17.57	21.997	17.956	30.461	23.914	29.637	22.46	-0.676998	1.1391e-11	1.96594e-10	15.9	23.488	15.95	28.729	15.115	44.142	32.068	41.622	22.528	-0.974644	7.56881e-18	1.65877e-16
GRMZM2G009103	0.344	3.227	1.44	4.345	0.801	3.269	1.371	4.275	1.73	2.209	1.43676	1.31677e-05	8.52294e-05	0.78	0.417	1.381	0	6.742	0.846	2.236	0.558	5.054	3.05899	0.00611277	0.0190019
GRMZM2G009157	0.541	1.773	0.795	2.503	0.908	1.656	0.914	2.032	0.71	1.611	1.05996	0.00163438	0.00658412	2.64	1.001	2.94	1.118	2.012	0.902	2.616	1.535	2.311	0.836585	0.0112994	0.0324717
GRMZM2G009188	32.063	21.092	27.069	22.388	25.788	21.661	33.812	20.401	24.89	22.598	-0.648475	1.00111e-07	9.57913e-07	20.16	31.039	17.197	20.061	16.692	20.408	19.198	23.346	18.629	-0.654334	9.59398e-07	6.41683e-06
GRMZM2G009223	351.758	737.847	337.946	877.937	247.842	860.901	201.806	540.278	177.645	439.124	1.14558	6.53179e-33	1.47972e-30	737.946	440.174	813.703	345.657	794.353	207.009	495.909	192.531	557.418	0.919675	8.56264e-22	2.70332e-20
GRMZM2G009232	52.471	24.956	50.811	27.819	54.833	34.779	52.952	36.272	57.721	40.18	-0.978765	7.97202e-22	5.61525e-20	21.66	56.32	26.286	49.419	23.706	41.83	21.983	40.18	29.171	-1.1993	1.73503e-24	6.8611e-23
GRMZM2G009344	29.653	25.365	29.007	22.388	33.583	22.75	34.218	21.967	29.726	22.874	-0.684061	2.22261e-10	3.18098e-09	18	29.203	21.029	24.255	19.9	31.908	21.308	31.716	24.213	-0.698431	1.42012e-10	1.5247e-09
GRMZM2G009353	5.36	10.091	5.315	10.863	3.737	12.465	7.615	16.93	8.075	12.795	0.838197	1.49965e-07	1.39512e-06	20.34	3.755	15.103	8.947	14.734	10.993	17.553	6.278	16.703	1.14207	4.56906e-08	3.63806e-07
GRMZM2G009400	1.869	19.001	5.364	21.915	1.869	24.494	10.408	26.707	15.75	17.443	1.87187	0.00400271	0.014449	34.5	1.627	31.855	1.398	24.739	2.199	14.81	3.534	20.65	3.40626	6.8057e-14	1.02532e-12
GRMZM2G009406	0.787	2.727	0.695	2.834	0.587	2.964	1.523	2.455	2.13	2.071	1.05858	0.00313029	0.0116527	4.56	1.001	4.01	0.489	3.534	1.691	3.46	0.651	3.755	1.85651	3.25932e-08	2.6521e-07
GRMZM2G009464	58.077	103.231	64.52	118.787	55.634	119.462	81.078	147.799	82.256	128.502	0.615397	5.06321e-13	1.07352e-11	130.321	67.668	131.162	70.949	149.464	71.484	136.076	82.5	146.383	0.689409	4.08048e-17	8.35466e-16
GRMZM2G009715	255.815	168.188	261.307	157.753	241.275	153.806	234.399	177.257	250.052	170.891	-0.834884	1.05638e-30	2.0592e-28	146.521	233.166	119.222	292.812	133.425	263.215	163.25	287.122	154.277	-1.195	5.11473e-48	1.04171e-45
GRMZM2G009735	4.328	13.728	5.613	15.917	5.499	16.649	11.575	25.818	13.177	24.393	1.0938	9.89852e-14	2.33279e-12	16.8	3.755	15.638	5.732	17.834	9.415	24.177	8.603	22.961	1.4619	5.60803e-19	1.36856e-17
GRMZM2G009958	21.343	16.046	23.692	15.161	30.273	14.6	23.201	17.438	22.938	17.075	-0.836869	8.44824e-12	1.48559e-10	14.4	22.069	11.895	15.098	15.278	23.79	14.684	22.927	13.96	-0.820712	3.05989e-08	2.49948e-07
GRMZM2G010034	570.544	306.285	520.478	284.616	584.475	286.909	231.506	134.932	192.375	158.326	-1.02085	2.36798e-22	1.78279e-20	243.182	501.918	235.102	603.728	224.876	229.277	150.085	245.267	144.313	-1.27478	5.80226e-34	5.02146e-32
GRMZM2G010091	1.623	1.091	2.235	0.567	1.815	1.133	1.878	1.566	1.863	1.887	-0.900399	0.00604064	0.0207002	1.92	5.215	2.272	4.963	3.317	6.089	3.08	7.999	2.792	-1.31241	1.39548e-08	1.19095e-07
GRMZM2G010196	76.174	60.593	76.291	52.143	73.146	63.937	144.082	84.565	131.725	93.615	-0.716462	2.86764e-13	6.33653e-12	39.96	70.755	43.038	81.783	50.13	180.513	124.009	159.745	98.439	-0.965611	4.10448e-29	2.38588e-27
GRMZM2G010348	36.341	61.912	35.662	68.627	30.006	73.83	40.869	63.233	40.818	63.975	0.608303	2.83047e-08	2.94598e-07	71.521	38.298	75.873	43.059	77.152	32.81	67.047	38.739	67.535	0.699804	1.18691e-14	1.9206e-13
GRMZM2G010349	1257.44	988.175	1258.75	1044.05	1317.38	992.872	1032.43	736.877	982.593	731.014	-0.635694	1.50893e-16	5.17788e-15	1017.73	1319.81	967.765	1470.91	961.379	862.82	718.905	971.536	716.365	-0.691639	4.42429e-22	1.42673e-20
GRMZM2G010433	3.836	2.727	5.96	1.511	7.048	1.395	2.792	1.227	5.102	1.473	-1.80162	1.10018e-11	1.91058e-10	1.02	4.297	1.559	4.194	1.794	4.059	0.675	6.046	0.963	-2.19731	4.1093e-13	5.72596e-12
GRMZM2G010435	1.672	3.637	2.285	4.156	1.495	4.576	2.082	4.317	3.017	3.774	0.730751	0.00206594	0.00808436	4.92	1.252	6.638	0.699	5.546	2.255	5.232	1.953	4.669	1.65442	2.55411e-08	2.11254e-07
GRMZM2G010460	152.988	111.141	157.996	95.077	164.392	96.276	47.926	45.965	53.551	44.322	-0.712729	1.89876e-12	3.69552e-11	104.581	163.204	101	194.742	87.047	62.464	51.097	76.966	53.191	-0.939406	7.5014e-19	1.79662e-17
GRMZM2G010468	34.719	62.412	35.712	70.516	29.045	59.448	32.543	66.535	37.623	56.288	0.646191	6.68265e-12	1.19348e-10	107.401	43.93	97.436	36.698	85.362	35.347	63.713	36.041	71.049	0.865546	6.94072e-18	1.53103e-16
GRMZM2G010474	0.492	2.682	0.795	1.984	1.014	2.659	2.234	2.116	1.553	2.669	0.865588	0.0128067	0.0391393	2.4	0.709	1.738	0.699	2.501	0.958	1.73	1.395	2.503	1.13713	0.00289662	0.00985908
GRMZM2G010490	58.225	42.138	56.225	40.194	62.948	41.709	50.21	30.813	43.125	35.209	-0.756237	2.31204e-14	5.95683e-13	34.38	49.896	34.394	53.124	31.263	50.117	36.414	47.435	31.626	-0.82556	3.5041e-19	8.75638e-18
GRMZM2G010494	0.049	0.818	0	0.756	0.107	0.697	0.051	1.27	0	0.46	4.1319	4.91431e-07	4.19041e-06	1.86	0	1.47	0	1.414	0	2.236	0.047	2.551	6.86586	1.20496e-16	2.34819e-15
GRMZM2G010596	3.098	5.818	3.129	8.124	3.47	8.629	4.62	12.528	5.147	12.335	1.01801	6.82128e-10	9.14816e-09	5.04	3.212	5.658	3.006	9.243	4.003	9.536	4.139	9.579	0.873468	2.84451e-05	0.000149181
GRMZM2G010628	16.179	9.682	13.013	9.541	14.416	10.46	9.392	7.661	9.45	8.238	-0.680752	5.22234e-07	4.43203e-06	10.44	13.475	9.935	18.524	9.569	7.385	8.101	10.464	8.472	-0.680005	2.89056e-05	0.000151508
GRMZM2G010745	8.803	6.5	8.593	6.849	8.863	5.622	6.701	6.687	6.744	5.017	-0.618159	7.3307e-05	0.000406478	6.18	8.552	5.524	8.248	5.165	5.863	5.401	7.441	5.536	-0.695375	9.56101e-05	0.000456207
GRMZM2G010768	5.557	12.455	7.848	13.083	6.14	12.639	3.351	8.253	4.215	7.962	0.778573	1.45356e-07	1.35375e-06	24.12	10.012	23.88	6.92	19.465	1.917	6.878	3.255	8.183	1.21065	1.06903e-14	1.74339e-13
GRMZM2G010868	46.668	95.867	38.344	98.525	30.914	108.348	69.35	135.144	64.332	120.171	0.961914	2.06468e-15	6.20318e-14	137.581	43.471	135.706	32.713	131.794	46.622	141.815	51.574	158.272	1.42964	1.39144e-49	3.22149e-47
GRMZM2G010871	40.521	103.686	40.977	117.323	31.714	113.229	37.772	75.381	36.869	55.966	1.01464	1.68782e-13	3.82703e-12	191.581	59.032	161.992	79.127	143.538	91.44	151.773	72.641	155.48	0.904509	7.15745e-15	1.18148e-13
GRMZM2G010920	21.244	13.455	21.01	11.052	22.318	10.329	11.271	10.031	14.153	10.356	-0.915813	4.67046e-11	7.36784e-10	11.58	16.98	10.024	21.04	11.363	16.462	10.675	15.114	11.745	-0.911155	5.28497e-12	6.61244e-11
GRMZM2G010929	44.849	29.638	44.354	25.316	41.912	33.995	97.476	56.504	94.102	64.251	-0.858622	2.16565e-18	9.68995e-17	22.74	34.71	18.89	31.735	24.14	99.051	65.739	85.197	51.265	-0.952989	5.97695e-19	1.45466e-17
GRMZM2G010944	7.524	19.001	10.083	20.64	8.169	25.278	9.748	19.554	9.495	19.146	0.952562	4.44431e-13	9.5193e-12	30.54	9.762	28.023	9.716	24.467	12.008	23.038	8.045	25.175	1.18251	3.60621e-17	7.42852e-16
GRMZM2G010973	95.796	67.366	95.116	62.629	85.64	67.336	112.25	81.179	124.76	94.075	-0.714331	1.3274e-19	6.98302e-18	44.04	78.181	46.646	86.397	50.836	112.637	73.418	104.218	69.172	-1.01135	1.08286e-26	5.18243e-25
GRMZM2G011006	11.261	4.682	13.063	3.779	13.508	4.053	9.443	3.936	13.266	4.695	-1.75787	4.84163e-31	9.73981e-29	2.52	6.758	4.232	5.382	3.534	6.145	3.291	6.79	2.118	-1.30635	1.16707e-08	1.00456e-07
GRMZM2G011098	3.295	6.137	3.179	7.274	3.631	7.235	2.589	7.111	5.413	6.075	0.683174	0.000654262	0.0029016	9.72	3.212	8.153	4.893	8.754	3.608	5.907	3.069	7.413	0.918808	7.19636e-06	4.17598e-05
GRMZM2G011101	32.309	65.048	39.834	74.72	37.374	74.179	48.383	86.935	48.937	75.067	0.624027	3.95455e-12	7.33342e-11	84.841	36.587	84.026	42.499	86.884	35.065	75.57	45.575	81.447	0.793122	1.36991e-18	3.19622e-17
GRMZM2G011240	0.836	2.182	0.993	2.409	0.801	2.092	0.863	1.989	0.799	1.795	1.03669	0.000883091	0.00380309	2.94	0.667	1.47	1.049	1.196	0.226	1.435	0.651	1.444	1.07961	0.0135628	0.0380083
GRMZM2G011253	2.754	6.728	3.477	6.943	3.203	8.542	5.229	9.481	4.037	8.515	0.870714	5.60342e-07	4.73467e-06	8.52	4.756	8.465	6.78	10.385	6.54	14.515	6.418	15.5	0.689218	3.70527e-05	0.000190669
GRMZM2G011269	650.406	421.062	623.094	400.806	658.582	379.829	236.379	167.268	271.569	176.275	-0.88441	3.98187e-33	9.18608e-31	327.783	646.682	325.454	649.723	279.464	174.763	108.946	238.85	130.449	-1.1654	8.56067e-43	1.41397e-40
GRMZM2G011367	0.934	0.864	2.384	0.992	1.975	0.697	3.402	3.682	5.235	4.787	-0.76888	0.00729148	0.0242553	1.08	0.751	1.247	1.957	1.359	5.976	2.996	7.487	3.706	-0.734384	0.0176989	0.0478709
GRMZM2G011373	225.08	177.461	217.102	165.452	246.508	167.491	345.38	222.587	328.315	243.426	-0.719825	1.33924e-17	5.32016e-16	136.141	195.828	148.003	159.792	151.259	451.902	307.216	343.16	268.071	-0.614477	2.26598e-12	2.93829e-11
GRMZM2G011806	1.131	4.137	2.285	3.353	1.442	3.312	2.589	4.825	2.485	3.59	0.736585	0.0030812	0.0114921	5.82	1.585	4.767	1.468	5.6	1.748	3.84	1.442	4.91	1.42582	4.48778e-08	3.58052e-07
GRMZM2G012021	3.246	6.091	3.775	6.754	3.737	6.189	3.554	6.56	3.017	6.121	0.627731	0.000431554	0.00199998	7.02	4.464	6.95	4.544	7.068	2.65	7.384	3.953	7.413	0.63487	0.00186039	0.00666766
GRMZM2G012102	73.371	46.275	68.791	41.611	61.667	47.419	56.81	36.569	59.673	43.954	-0.816893	2.3798e-19	1.21385e-17	39.96	64.455	36.756	81.224	38.766	43.127	29.578	45.807	31.096	-1.01074	6.05602e-24	2.26895e-22
GRMZM2G012140	2.164	14.455	3.576	17.523	2.563	15.428	4.366	19.131	5.856	17.95	1.99821	1.20043e-30	2.30427e-28	24.06	2.587	25.395	3.845	20.171	5.638	19.958	7.022	20.795	2.14895	1.76372e-22	5.97195e-21
GRMZM2G012262	2.705	5.818	3.526	5.243	3.631	7.278	3.198	6.772	3.017	5.891	0.697284	0.000140843	0.000735545	9.9	4.923	9.668	7.34	7.449	5.581	12.447	5.767	11.745	0.679775	0.000666115	0.00264882
GRMZM2G012276	203.492	153.006	185.612	134.987	167.489	161.868	378.43	227.37	337.676	283.744	-0.629367	4.465e-10	6.10864e-09	128.341	198.289	146.176	186.354	147.779	405.111	289.579	341.951	253.582	-0.719275	2.86344e-20	7.91478e-19
GRMZM2G012324	356.184	215.054	291.307	201.961	277.261	209.461	317.863	184.537	305.643	247.706	-0.797564	7.2685e-17	2.60733e-15	158.161	270.713	164.665	253.109	161.589	226.853	159.114	226.293	156.058	-0.894049	4.76325e-30	3.01465e-28
GRMZM2G012340	3.983	2.773	3.626	3.07	4.698	3.443	5.178	2.793	5.235	3.038	-0.829639	4.90669e-05	0.000282213	2.82	4.339	1.604	8.458	2.12	5.299	3.84	5.488	3.466	-1.25513	1.38426e-06	8.99207e-06
GRMZM2G012342	95.304	71.503	96.159	71.981	86.12	78.886	110.371	74.365	103.774	87.585	-0.602642	6.62376e-11	1.02247e-09	64.381	89.695	61.037	104.291	62.852	108.973	80.675	104.915	68.498	-0.789575	3.53209e-20	9.66438e-19
GRMZM2G012391	175.117	147.278	168.625	133.287	178.968	133.278	178.503	118.298	161.007	140.744	-0.608088	1.96434e-11	3.27127e-10	116.941	175.803	119.935	171.675	117.223	190.435	147.806	185.695	132.423	-0.746271	3.43646e-23	1.22806e-21
GRMZM2G012455	0.492	4.273	0.497	5.432	0.481	4.838	0.457	2.328	1.02	2.577	2.44224	3.10993e-12	5.87104e-11	13.26	1.377	12.564	0.979	9.352	1.86	8.27	0.884	7.317	2.84203	2.56042e-27	1.29397e-25
GRMZM2G012546	8.704	5.773	13.212	5.715	13.348	5.797	9.138	4.444	9.317	6.628	-1.15515	1.13655e-12	2.30109e-11	5.64	10.346	8.198	10.415	6.524	9.246	6.034	10.51	6.787	-0.876949	4.27862e-08	3.42088e-07
GRMZM2G012724	7.672	17.91	10.927	20.735	10.838	20.833	12.54	35.426	11.092	35.393	1.0098	3.66852e-14	9.16985e-13	17.28	9.47	18.311	7.969	27.511	6.878	23.502	9.534	27.63	1.11885	3.11392e-11	3.59701e-10
GRMZM2G012865	55.176	42.593	52.947	47.373	64.39	43.409	27.517	18.284	22.494	17.996	-0.648935	1.01589e-09	1.32911e-08	35.46	47.851	29.984	45.225	28.925	16.913	16.54	21.299	15.596	-0.661306	3.73752e-08	3.01674e-07
GRMZM2G012891	12.687	9.682	17.036	7.84	20.662	5.927	14.063	7.322	16.638	8.929	-1.27368	4.25028e-14	1.05298e-12	7.62	12.766	8.866	8.388	7.394	7.611	6.624	12.882	5.921	-0.785475	1.03937e-05	5.87531e-05
GRMZM2G012964	18.539	38.729	20.911	40.336	20.983	40.707	26.044	46.261	27.507	39.95	0.616054	3.15997e-09	3.83497e-08	53.76	19.816	51.057	23.556	50.075	25.482	47.933	34.739	53.528	0.800997	1.82226e-11	2.14802e-10
GRMZM2G012966	117.728	91.776	107.781	81.049	107.583	88.692	175.254	129.26	185.675	139.87	-0.628131	1.80648e-16	6.14691e-15	70.981	92.24	65.67	105.06	63.722	166.025	122.152	177.696	118.127	-0.818453	9.10976e-26	4.05864e-24
GRMZM2G012977	4.082	2.773	4.272	2.928	4.165	2.964	3.148	3.386	3.727	2.715	-0.63748	0.00210206	0.00821164	1.74	2.378	1.381	1.608	1.794	2.368	1.519	3.72	1.588	-0.951057	0.00232893	0.00814225
GRMZM2G013002	1.918	3.318	0.894	3.212	1.335	2.92	3.351	5.037	1.819	6.351	0.956783	0.000308388	0.0014785	2.82	1.46	3.876	0.909	3.153	1.353	4.937	2.093	4.043	1.0407	0.000498814	0.00204169
GRMZM2G013016	0.344	1.136	0.348	0.945	0.481	1.177	0.305	0.889	0.399	1.151	1.25626	0.00496906	0.0174319	4.02	0.876	2.896	1.118	2.882	0.507	1.139	0.558	1.396	1.43571	0.000172435	0.000783581
GRMZM2G013065	8.065	15.319	9.487	20.451	8.009	20.397	12.286	20.951	11.358	18.41	0.717203	7.31628e-08	7.15578e-07	24.36	10.054	22.543	11.324	22.129	11.839	21.35	11.905	20.314	0.737315	9.25654e-09	8.0702e-08
GRMZM2G013214	4.032	14.41	4.073	12.989	4.004	11.724	7.412	17.353	7.365	14.406	1.18766	1.26543e-13	2.93007e-12	15.96	3.796	18.133	2.377	17.399	6.652	17.426	5.581	20.073	1.78363	1.54278e-20	4.34869e-19
GRMZM2G013448	0.098	0.636	0.05	0.52	0.16	0.697	0	0.508	0	1.105	3.4166	3.23941e-05	0.000194041	0.78	0.042	0.668	0.28	0.381	0	0.506	0	0.626	3.57528	0.000986249	0.00376593
GRMZM2G013530	0.049	1.318	0.149	0.567	0.107	0.523	0.355	3.852	0.532	2.071	2.51658	9.24074e-07	7.4763e-06	0.96	0.083	0.846	0	1.577	0.056	1.435	0.047	1.155	4.36553	1.28724e-08	1.10135e-07
GRMZM2G013546	6.885	5.182	5.911	4.865	6.941	4.794	5.026	3.047	5.102	3.544	-0.737632	2.70366e-05	0.000165256	3.9	6.55	4.901	5.312	5.546	6.709	5.527	6.371	4.38	-0.65525	0.00106316	0.00403118
GRMZM2G013650	76.518	56.957	72.914	50.349	66.793	55.351	78.285	61.117	73.693	60.293	-0.623574	3.2623e-14	8.22187e-13	46.8	71.714	48.829	90.241	46.487	101.08	67.258	92.917	64.166	-0.904992	4.38978e-25	1.84644e-23
GRMZM2G013677	5.262	3.273	6.308	2.787	4.698	3.094	5.585	4.317	4.57	3.314	-0.905335	2.24035e-06	1.68268e-05	2.4	4.714	2.049	9.297	2.447	5.807	4.768	6.464	4.38	-1.27042	2.74782e-07	1.97907e-06
GRMZM2G013821	9.393	23.91	8.841	24.985	8.276	26.978	11.068	24.802	9.317	20.711	1.12259	1.09842e-18	5.10552e-17	30	9.512	31.588	8.598	27.348	6.258	21.688	7.999	24.116	1.47733	7.70591e-32	5.62636e-30
GRMZM2G013855	2.901	1.909	3.328	0.85	2.723	1.307	2.894	1.397	2.307	1.611	-1.26798	5.11855e-06	3.57531e-05	0.84	1.877	1.203	0.979	0.979	3.495	1.772	2.976	1.107	-1.1635	0.000784016	0.00306589
GRMZM2G013920	1.426	1.5	2.185	0.803	3.844	2.223	3.808	2.37	3.416	2.808	-0.861612	0.00102575	0.00433725	0.9	0.96	1.069	1.188	0.598	5.863	2.405	7.952	3.658	-0.901589	0.00720187	0.0219651
GRMZM2G014009	1.475	1.909	0.695	2.125	1.068	2.484	0.66	1.693	0.532	1.381	0.914942	0.00675334	0.0227153	1.86	0.542	1.96	0.559	2.12	0.677	1.561	0.791	1.733	1.12397	0.0045222	0.0145848
GRMZM2G014055	136.022	76.094	120.496	69.005	112.923	74.92	131.796	127.017	166.021	104.246	-0.839223	3.89329e-17	1.45038e-15	36.36	43.554	32.167	55.571	39.527	44.931	35.992	54.504	50.399	-0.605094	1.98223e-10	2.09744e-09
GRMZM2G014089	12.097	31.183	13.858	46.098	13.027	43.976	9.189	50.324	10.559	47.544	1.64664	2.09934e-33	4.88796e-31	23.64	9.345	22.187	5.312	30.393	7.047	34.895	11.161	32.348	1.48862	3.19669e-15	5.44945e-14
GRMZM2G014099	15.491	11.364	13.311	12.327	17.726	11.288	22.744	11.724	19.788	12.243	-0.823826	7.58844e-09	8.62653e-08	4.74	12.182	6.416	9.017	6.144	22.099	13.502	20.09	11.119	-1.1183	3.54965e-13	4.97658e-12
GRMZM2G014240	16.13	51.366	17.583	48.507	16.872	58.663	46.352	104.924	46.008	93.108	1.16741	2.658e-23	2.23539e-21	59.28	16.103	61.839	22.508	62.472	34.276	103.376	39.39	82.891	1.34241	3.22442e-27	1.6115e-25
GRMZM2G014392	1.721	48.775	2.682	55.261	1.815	47.985	3.402	33.225	4.703	28.72	3.71222	3.7138e-15	1.0698e-13	99.841	1.377	87.723	0.979	75.901	3.834	42.827	2.744	46.837	4.92973	3.69112e-14	5.68744e-13
GRMZM2G014395	129.629	71.912	163.211	92.29	131.236	101.767	236.278	164.94	233.103	153.033	-0.880231	8.75807e-25	8.84459e-23	66.661	131.289	87.902	116.524	78.402	95.105	84.009	108.217	82.024	-0.751655	4.60593e-15	7.7494e-14
GRMZM2G014558	218.146	123.868	211.489	137.538	243.892	117.108	89.505	56.715	100.979	68.209	-0.992859	1.14495e-25	1.30276e-23	151.021	277.43	115.97	228.783	132.827	79.263	53.376	105.845	67.968	-1.04561	1.63746e-23	5.99398e-22
GRMZM2G014750	5.704	13.319	6.954	13.697	6.887	13.642	6.143	17.607	6.655	14.682	0.921884	1.69571e-11	2.85984e-10	17.4	7.301	20.85	5.592	19.791	10.373	21.139	10.743	25.127	1.0519	5.39382e-12	6.73618e-11
GRMZM2G014797	0.639	1.636	1.242	3.023	0.854	3.661	3.909	7.449	4.437	5.615	0.876847	0.000867244	0.00373932	2.94	0.292	2.406	0.07	2.284	0.338	1.772	0.372	1.3	2.87553	6.07607e-08	4.7569e-07
GRMZM2G014854	9.491	26.728	11.622	30.228	11.906	27.457	12.134	24.506	12.955	21.079	0.909281	4.77713e-12	8.71739e-11	42.54	11.431	42.592	9.996	41.702	9.978	26.92	10.324	27.101	1.50658	7.52551e-28	3.97371e-26
GRMZM2G014872	4.721	9.955	5.116	11.052	4.859	11.724	7.006	13.925	6.921	11.322	0.777802	1.52405e-07	1.41626e-06	10.5	4.422	10.693	2.796	12.342	4.623	10.971	4.976	11.168	1.14254	2.41135e-09	2.25938e-08
GRMZM2G014902	295.697	125.596	258.476	122.943	251.099	106.866	62.547	54.007	83.454	53.389	-1.13248	3.8538e-20	2.13453e-18	93.421	182.686	74.67	196.21	70.79	14.094	9.958	23.764	17.425	-1.25312	3.6789e-21	1.0963e-19
GRMZM2G014914	179.936	492.292	190.082	546.137	211.59	488.613	135.502	284.762	146.588	266.484	0.975633	1.75463e-21	1.17973e-19	675.605	229.453	658.305	173.353	550.175	122.616	313.63	115.286	304.125	1.27664	1.08449e-52	3.12518e-50
GRMZM2G014975	68.601	47.956	70.579	42.13	77.791	46.591	48.789	34.664	46.275	37.786	-0.806551	3.00642e-17	1.13513e-15	47.7	63.704	44.82	67.594	43.388	58.856	44.515	53.202	42.167	-0.701889	2.59554e-15	4.47537e-14
GRMZM2G014981	3.836	6.455	4.172	7.132	4.004	10.111	2.691	6.814	3.904	4.787	0.651508	0.000627348	0.00279456	10.38	3.588	8.064	4.683	8.427	1.917	4.641	2	4.717	0.88605	7.31351e-06	4.23489e-05
GRMZM2G014988	1.82	0.909	3.228	1.322	2.189	1.438	2.538	1.947	3.461	2.393	-0.993808	0.000161051	0.000829366	0.78	1.627	1.203	1.468	0.979	2.988	1.73	3.255	2.647	-0.915729	0.00447333	0.0144443
GRMZM2G015033	73.125	51.002	72.715	53.371	71.171	54.436	87.475	60.863	80.082	64.251	-0.686784	1.65375e-15	5.01027e-14	43.38	59.866	40.275	59.066	46.215	110.777	81.604	89.011	68.113	-0.712291	4.53222e-16	8.34595e-15
GRMZM2G015037	0.148	0.773	0.149	0.567	0.32	0.479	0.305	0.762	0.222	0.967	1.39537	0.0159743	0.047252	0.84	0.083	0.98	0	0.761	0.338	2.194	0.233	1.444	3.15262	1.39999e-06	9.08772e-06
GRMZM2G015287	22.326	18.864	25.033	18.042	25.307	18.131	22.237	16.337	19.876	16.017	-0.638843	2.0367e-09	2.54294e-08	17.04	24.572	17.019	26.702	18.486	22.55	19.072	20.044	17.57	-0.639993	3.84852e-08	3.09988e-07
GRMZM2G015295	216.769	714.801	277.996	765.952	251.9	763.929	355.788	867.915	329.734	799.039	1.22122	4.96012e-44	2.96969e-41	784.026	294.367	789.244	296.237	985.247	258.141	909.961	342.091	999.262	1.33798	1.2904e-52	3.64109e-50
GRMZM2G015605	23.113	114.459	31.192	129.414	31.981	136.503	41.326	99.294	56.435	104.016	1.47385	1.93487e-07	1.76603e-06	191.881	24.489	196.565	23.486	155.663	21.648	105.148	22.787	109.799	2.43447	1.16062e-78	7.0077e-76
GRMZM2G015654	0.688	1.909	0.596	2.409	0.747	1.961	0.457	1.693	0.532	2.9	1.59606	4.45944e-06	3.15435e-05	0.66	0.417	0.846	0.07	2.773	0.169	1.477	0.512	1.685	1.58439	0.018076	0.0486675
GRMZM2G015692	17.359	10.546	15.497	9.494	16.231	8.412	10.052	11.597	11.979	10.172	-0.730804	2.94096e-06	2.15733e-05	7.5	12.14	4.945	16.776	5.491	10.824	7.426	12.556	10.157	-1.15344	1.00238e-09	9.84138e-09
GRMZM2G015739	2.557	7.273	2.831	6.801	3.524	6.189	2.031	4.444	1.819	3.222	0.865869	2.54557e-05	0.000156239	10.02	2.753	7.975	2.586	7.231	1.466	5.19	2.046	5.391	1.35205	2.65533e-10	2.76219e-09
GRMZM2G015753	0.541	3.955	1.341	4.676	1.335	4.489	0.863	4.359	1.553	4.879	1.78928	5.40557e-12	9.79879e-11	6.6	0.667	4.99	1.538	7.612	0.62	4.177	0.837	3.899	2.32071	8.33402e-17	1.65265e-15
GRMZM2G015912	0.148	1.409	0.546	1.653	0.374	1.918	0.051	1.312	0.355	1.335	2.25422	1.34264e-06	1.05145e-05	4.02	0.459	3.609	0	2.664	0.226	1.73	0.605	2.214	2.98278	2.0086e-09	1.90041e-08
GRMZM2G015967	271.011	178.416	239.453	162.948	207.532	206.89	466.007	316.04	442.027	374.873	-0.640491	6.31437e-11	9.76513e-10	130.921	176.554	139.092	248.635	144.082	518.989	388.693	469.096	320.684	-0.809422	5.13473e-24	1.93988e-22
GRMZM2G015983	5.901	15.501	7.351	13.414	8.596	15.69	6.955	15.787	7.809	16.247	0.823545	1.03354e-09	1.3508e-08	17.16	7.843	16.707	4.963	22.944	4.961	14.093	6.79	15.741	1.20356	1.42137e-11	1.69463e-10
GRMZM2G015989	22.769	50.866	28.51	54.836	27.657	56.702	27.872	68.101	30.791	57.807	0.818836	5.73906e-20	3.12369e-18	57.72	26.617	55.601	34.321	65.68	33.374	80.211	36.181	74.322	0.820034	5.63981e-19	1.37508e-17
GRMZM2G016066	1461.28	997.403	1174.37	884.077	1244.71	982.804	1927.84	1252.35	1889.63	1498.85	-0.699553	2.96203e-17	1.12005e-15	770.646	1129.87	778.15	959.451	819.363	2014.06	1418.91	1720.08	1398.41	-0.679043	7.12931e-17	1.42628e-15
GRMZM2G016088	76.863	53.184	74.851	52.757	78.058	53.825	67.726	47.362	63.267	50.673	-0.729829	3.83091e-17	1.43138e-15	45.3	65.457	49.141	65.217	49.26	66.241	50	59.573	42.601	-0.698959	3.49648e-16	6.51842e-15
GRMZM2G016521	1.082	3.273	2.185	4.015	1.014	4.14	2.386	5.756	2.085	4.556	1.10166	4.15712e-06	2.95798e-05	7.74	1.043	7.039	1.188	6.361	1.804	5.359	1.628	5.776	2.08097	2.31393e-13	3.30068e-12
GRMZM2G016558	7.573	4.318	6.805	4.204	6.941	3.487	4.265	2.878	3.816	3.452	-0.897506	2.37402e-06	1.77143e-05	3	5.924	2.762	4.683	2.719	3.27	2.911	3.302	2.07	-1.02538	2.06353e-05	0.000111105
GRMZM2G016586	0.639	2	0.397	1.275	0.854	1.874	0.965	1.989	0.887	2.347	1.11245	0.00101292	0.00428946	2.94	0.96	2.762	2.167	2.773	1.128	2.405	0.93	2.647	1.01644	0.00248405	0.00862005
GRMZM2G016622	1199.12	875.58	1020.94	746.256	1034.14	888.359	1623.33	1025.66	1539.04	1269.32	-0.660886	4.76886e-14	1.17566e-12	592.865	929.076	628.232	792.948	657.72	1704.78	1175.15	1393.48	1104.05	-0.706486	8.52714e-19	2.03151e-17
GRMZM2G016637	1.229	3.682	1.887	3.212	1.548	3.399	2.64	4.486	2.351	4.695	0.786612	0.000828899	0.00359805	3.72	1.126	4.455	1.118	4.567	1.353	4.051	0.977	3.803	1.62023	9.30306e-09	8.10815e-08
GRMZM2G016649	7.032	15.364	8.444	21.443	6.46	17.128	9.951	20.824	11.314	15.879	0.832938	1.26554e-08	1.39454e-07	19.26	5.757	17.464	4.194	18.268	8.851	18.776	6.79	18.629	1.31293	1.30916e-15	2.31479e-14
GRMZM2G016677	1064.47	779.621	968.192	727.6	1028	765.454	1379.74	867.534	1274.93	1011.17	-0.706007	3.05591e-17	1.15036e-15	653.705	1035.04	678.309	905.068	682.948	1442.36	1045.32	1294.23	895.528	-0.779569	1.00413e-25	4.46631e-24
GRMZM2G016756	40.177	28.228	33.328	23.805	35.879	27.24	36.452	34.029	51.776	31.987	-0.686099	2.73266e-12	5.19784e-11	33.9	63.204	33.102	60.044	32.242	55.529	36.878	75.059	43.226	-1.09138	8.10477e-30	4.98959e-28
GRMZM2G016939	2.262	6.182	1.838	5.857	2.136	5.622	3.452	5.925	2.618	4.418	0.949592	1.36772e-05	8.81185e-05	8.1	2.086	7.44	2.796	7.286	4.566	7.511	4.976	7.317	0.96711	3.64517e-05	0.000187791
GRMZM2G017013	9.934	30.319	13.162	32.495	14.149	36.61	32.746	49.943	33.719	41.514	0.779096	1.02828e-06	8.2112e-06	45.3	12.516	44.107	13.491	39.854	18.998	41.73	19.207	42.36	1.30262	4.58272e-19	1.1316e-17
GRMZM2G017022	2.36	11.682	3.328	11.619	2.456	11.375	4.721	14.898	3.239	13.577	1.74805	3.35584e-25	3.62172e-23	18.72	2.545	15.014	1.468	17.29	6.821	19.663	5.023	19.784	2.19046	3.81327e-21	1.13385e-19
GRMZM2G017045	159.676	111.641	141.506	104.287	158.038	110.92	163.831	91.887	159.055	120.309	-0.788414	8.02135e-17	2.86513e-15	104.101	162.286	94.451	119.04	90.092	148.605	95.865	141.515	86.549	-0.866821	2.43023e-22	8.09718e-21
GRMZM2G017110	41.652	108.913	38.493	118.693	42.553	98.28	29.852	59.805	29.415	60.247	1.00528	1.25955e-19	6.65391e-18	157.141	32.707	134.147	29.428	102.325	17.307	57.764	17.579	62.722	1.79037	4.12381e-40	5.50275e-38
GRMZM2G017186	209.245	161.779	264.138	173.717	254.463	156.682	322.382	139.08	231.24	224.372	-0.832986	0.000294028	0.0014175	136.741	202.211	125.905	194.113	135.926	478.737	277.765	342.788	188.646	-0.978334	1.39071e-32	1.07941e-30
GRMZM2G017290	2092.01	1610.93	1821.2	1463.94	1957.86	1394.93	1976.38	1346.19	1864.74	1619.16	-0.635732	1.00854e-13	2.37188e-12	1084.03	1645.35	1154.08	1242.69	1108.4	1707.26	1239.62	1545.04	1134.43	-0.685996	1.88879e-16	3.61836e-15
GRMZM2G017319	7.622	6	8.99	5.384	9.29	4.881	7.057	4.275	6.211	4.05	-0.918189	1.75405e-08	1.88816e-07	3.9	5.382	2.673	5.243	3.425	5.525	3.502	4.232	2.599	-0.972128	4.95343e-06	2.96724e-05
GRMZM2G017351	70.863	35.183	65.016	37.596	64.39	33.21	35.437	31.955	42.77	28.812	-0.945772	2.7601e-16	9.16851e-15	31.8	58.907	27.979	74.234	27.946	18.547	14.388	22.555	15.692	-1.13217	6.13434e-17	1.23636e-15
GRMZM2G017355	11.802	8.909	11.126	8.077	14.202	8.237	14.469	7.407	12.911	7.318	-0.937234	6.99256e-11	1.07544e-09	5.64	12.182	7.44	12.652	6.47	18.491	13.629	13.998	9.435	-1.01572	7.0844e-11	7.87453e-10
GRMZM2G017386	7.032	4.5	8.394	4.629	6.567	6.276	23.506	15.914	30.036	16.753	-0.854729	9.10392e-10	1.20172e-08	3.12	6.884	4.01	7.549	4.676	17.645	10.042	16.044	7.894	-1.18022	2.75889e-12	3.54857e-11
GRMZM2G017411	4.77	13.182	4.917	11.619	4.538	11.332	4.468	11.47	4.481	8.515	1.0163	2.22555e-11	3.66494e-10	13.92	3.546	12.074	5.243	10.657	4.848	8.397	4.092	10.397	1.06216	1.37731e-08	1.17618e-07
GRMZM2G017429	18.539	14.319	17.533	11.099	19.434	10.896	19.749	12.444	16.371	14.912	-0.780078	4.18262e-09	4.97994e-08	10.8	18.565	11.895	19.013	12.342	31.345	19.072	23.997	15.981	-0.94121	2.2126e-15	3.83706e-14
GRMZM2G017557	5.311	3.455	7.45	3.92	5.659	5.579	8.58	6.01	8.74	6.213	-0.760261	8.61287e-06	5.7847e-05	4.08	4.255	4.322	8.248	3.208	6.878	4.093	6.929	3.899	-0.923419	2.60557e-05	0.000137609
GRMZM2G017593	1.524	5.182	1.242	5.007	0.908	4.533	1.32	3.894	1.597	3.682	1.50951	1.78295e-09	2.24507e-08	2.82	0.667	2.406	0.909	2.501	1.015	1.814	1.116	1.877	1.21173	0.00165969	0.00601522
GRMZM2G017616	6.983	17.546	9.586	20.073	8.97	19.089	11.474	27.977	13.576	27.523	0.907463	3.10138e-15	9.08942e-14	15.42	7.927	13.499	9.786	20.117	7.329	20.928	8.557	21.517	0.882258	4.87347e-09	4.41071e-08
GRMZM2G017670	0.541	1.591	0.298	1.7	0.694	1.22	0.457	1.227	0.355	1.519	1.40531	0.000767241	0.00335007	2.88	0.793	3.297	0	2.664	0.62	2.278	0.791	1.781	2.2575	6.44117e-06	3.78068e-05
GRMZM2G017685	1.574	4.409	2.036	4.204	1.815	4.315	1.371	2.413	2.351	3.36	0.776073	0.00135283	0.00555369	4.98	0.96	3.698	1.258	4.513	0.733	3.629	0.651	2.84	1.69394	9.65567e-09	8.40195e-08
GRMZM2G017792	5.164	15.137	6.507	14.453	6.621	15.821	9.545	15.576	11.935	15.142	0.741349	8.49452e-06	5.71769e-05	19.62	7.259	18.133	2.866	25.228	4.961	16.582	7.115	20.169	1.58307	1.12161e-13	1.64941e-12
GRMZM2G017815	3.836	9.364	4.818	9.588	4.485	9.022	3.402	7.618	4.082	5.339	0.723342	3.48156e-05	0.000207016	11.76	3.963	9.089	5.173	7.612	3.157	6.54	3.627	6.932	0.832639	3.52212e-05	0.000182144
GRMZM2G017957	19.326	12.682	18.824	12.941	17.245	13.467	34.574	17.988	27.951	21.724	-0.812818	9.98426e-11	1.50608e-09	9	17.814	11.94	15.168	11.853	40.026	23.924	32.554	20.025	-0.944707	3.25941e-13	4.59131e-12
GRMZM2G018027	2.213	0.773	2.881	1.039	3.47	0.959	4.975	1.778	4.259	2.117	-1.70011	3.26461e-11	5.24549e-10	1.02	1.794	1.069	1.118	1.087	5.694	2.489	6.092	1.733	-1.2855	5.61496e-05	0.000279387
GRMZM2G018070	4.573	10.637	6.209	11.572	4.431	10.939	5.585	13.756	6.832	13.531	0.889467	4.92081e-10	6.70307e-09	13.92	3.88	16.217	2.167	16.746	4.792	14.979	4.79	16.126	1.73439	7.58507e-19	1.81506e-17
GRMZM2G018238	2.213	6.591	3.576	5.668	3.257	5.579	2.538	7.957	3.328	8.515	0.953728	1.93477e-06	1.46939e-05	3.42	2.587	4.723	1.957	7.177	2.706	8.101	3.209	7.124	0.858168	0.0011995	0.0044866
GRMZM2G018275	16.671	72.094	19.768	64.754	18.1	69.82	31.629	64.63	28.395	65.079	1.34789	5.82078e-21	3.6238e-19	98.641	20.234	95.075	15.797	102.543	30.668	83.587	27.95	90.111	1.80514	7.07691e-34	6.10507e-32
GRMZM2G018403	164.692	112.868	146.92	104.523	136.575	115.321	203.887	140.138	202.668	153.999	-0.691815	3.51274e-17	1.31641e-15	95.941	137.046	91.956	139.731	101.129	237.057	172.996	211.97	148.115	-0.769006	4.00856e-24	1.5402e-22
GRMZM2G018523	0.688	2.091	0.745	1.984	0.587	1.395	0.66	1.397	0.843	1.013	0.879187	0.0164246	0.048356	4.32	0.834	4.544	0.839	4.132	0.282	2.236	0.698	2.07	2.0817	1.60436e-09	1.53735e-08
GRMZM2G018579	68.552	49.184	72.516	43.122	60.599	49.336	150.58	76.1	130.084	110.276	-0.797601	3.89827e-12	7.24125e-11	33.9	65.415	42.637	65.287	37.951	205.656	120.296	151.281	99.738	-0.989847	3.68518e-32	2.76521e-30
GRMZM2G018612	9.54	7.137	10.132	5.148	9.397	6.45	4.874	3.936	4.88	3.774	-0.777964	1.46529e-06	1.13793e-05	5.88	10.805	5.703	5.732	5.926	4.454	3.418	3.813	3.37	-0.717342	0.000587816	0.00236488
GRMZM2G018706	9.048	5.182	8.245	4.487	7.902	7.758	11.525	6.01	8.74	6.167	-0.877085	2.30303e-07	2.07422e-06	4.32	8.803	5.079	12.722	4.513	18.153	9.747	16.742	8.472	-1.30517	1.1068e-16	2.16626e-15
GRMZM2G018716	6.54	19.955	9.04	30.984	8.115	18.828	8.58	20.528	12.201	20.343	1.06797	1.4932e-12	2.97639e-11	15.84	4.589	14.569	4.823	30.013	2.368	14.726	1.674	12.227	2.11684	1.15523e-26	5.50929e-25
GRMZM2G018756	1.082	0.545	1.291	0.945	2.242	1.22	1.218	1.608	2.085	0.874	-0.873511	0.0116104	0.0360393	0.48	1.377	0.267	0.629	0.435	0.846	0.38	0.791	0.481	-1.3378	0.014175	0.0395237
GRMZM2G018786	308.483	206.781	287.036	210.321	324.833	208.11	179.417	105.051	157.103	119.527	-0.814628	2.3548e-19	1.20599e-17	190.381	304.046	168.63	295.888	182.739	171.944	116.245	177.37	94.155	-1.00301	1.63491e-33	1.34609e-31
GRMZM2G018806	0.344	1.591	0.199	1.228	0.053	1.961	0.558	2.201	0.932	1.427	1.95458	5.06697e-05	0.000290833	1.8	0.167	2.718	0.21	1.849	0.282	0.886	0.14	0.963	2.97284	4.70154e-07	3.29509e-06
GRMZM2G018869	1.721	2.5	1.689	3.401	1.121	2.746	1.878	4.656	2.174	4.464	0.790284	0.00116888	0.00487846	4.26	1.293	3.163	1.817	3.806	1.804	3.797	1.581	4.14	0.985698	0.000193726	0.000869104
GRMZM2G018951	4.278	2	4.818	1.559	3.15	1.787	3.148	1.862	3.993	2.025	-1.30349	1.35865e-08	1.48996e-07	1.74	2.42	1.292	2.656	1.305	3.326	1.857	2.511	1.974	-1.05499	0.000228279	0.00100711
GRMZM2G019106	32.063	22.501	28.858	20.924	34.651	22.925	16.804	12.909	17.969	14.268	-0.707645	1.16888e-11	2.01319e-10	16.86	26.533	13.544	29.009	13.212	21.253	15.19	19.579	12.949	-1.06714	8.36301e-17	1.65719e-15
GRMZM2G019183	53.258	42.138	68.195	39.816	77.791	37.351	94.684	63.572	106.303	70.326	-0.916072	7.60617e-19	3.63621e-17	31.08	59.241	32.969	54.312	33.492	76.783	48.481	88.267	44.574	-1.08575	4.49193e-29	2.60551e-27
GRMZM2G019246	158.692	115.414	151.539	105.562	160.441	112.663	98.136	80.968	97.163	86.941	-0.634769	6.5103e-14	1.58632e-12	101.161	156.404	109.732	134.348	102.706	80.898	72.152	84.5	68.257	-0.638755	3.22821e-13	4.54973e-12
GRMZM2G019328	0.295	0.773	0.248	0.803	0.214	0.697	0.558	1.524	0.621	1.519	1.2344	0.00652812	0.0220967	1.02	0.125	1.114	0.21	0.435	0.113	1.224	0.279	1.829	2.59294	6.31223e-05	0.000311053
GRMZM2G019356	2.115	9.409	2.434	11.194	3.043	10.373	3.249	4.444	2.573	5.063	1.26896	3.62893e-07	3.151e-06	18.96	10.722	24.326	3.495	23.542	6.596	12.194	8.138	17.233	1.1444	7.5062e-08	5.78952e-07
GRMZM2G019363	31.768	21.274	27.417	15.823	29.792	23.709	52.698	18.496	47.961	33.828	-0.987383	2.73831e-11	4.45391e-10	16.68	22.027	18.088	21.25	18.432	88.678	44.852	51.946	35.476	-0.716848	1.73712e-08	1.46544e-07
GRMZM2G019373	3.344	27.365	2.632	20.357	2.403	24.189	2.843	19.089	3.816	15.971	2.56618	8.7856e-49	7.12654e-46	18.24	2.086	14.212	0.979	12.016	1.522	13.165	3.023	10.349	2.6708	6.11057e-25	2.53094e-23
GRMZM2G019443	0.344	1.455	0.844	1.228	0.534	1.09	0.406	2.032	0.71	1.887	1.205	0.00247378	0.00948255	3.12	0.542	2.985	0.419	1.849	0.789	1.941	0.791	2.311	1.68076	9.53668e-06	5.43051e-05
GRMZM2G019777	1.77	6.773	2.583	6.565	3.364	5.317	4.265	8.888	6.167	7.824	0.791791	0.000259884	0.00126771	8.04	3.63	7.663	1.887	8.319	4.792	8.228	4.325	9.483	1.10365	1.3493e-06	8.78262e-06
GRMZM2G019806	1.328	3	0.944	3.542	1.014	3.051	2.031	4.106	0.976	3.682	1.25264	5.0561e-06	3.54054e-05	2.82	1.126	4.411	0.769	3.534	1.691	4.051	1.395	4.525	1.49036	4.10625e-07	2.90267e-06
GRMZM2G019807	115.023	74.321	112.053	75.381	112.549	75.966	90.115	51.002	84.519	61.719	-0.856077	6.38778e-21	3.95633e-19	73.861	118.481	71.596	107.297	67.8	89.411	62.152	77.57	57.619	-0.86725	4.62779e-24	1.76064e-22
GRMZM2G019874	1.328	2.727	1.043	2.078	0.801	2.441	1.777	4.825	2.085	2.9	0.844726	0.0019395	0.00764193	2.46	1.085	2.896	0.839	3.534	4.736	5.949	3.953	6.354	0.706885	0.0134488	0.037724
GRMZM2G019901	47.799	33.501	46.838	32.07	43.407	33.341	53.358	44.822	53.595	40.226	-0.668364	8.18015e-15	2.22376e-13	24.9	39.09	25.751	48.651	27.076	74.979	45.232	65.851	42.119	-0.970535	4.8744e-27	2.38766e-25
GRMZM2G020040	40.866	91.14	45.05	116.236	40.364	105.079	43.357	114.023	48.537	90.117	0.990327	5.86858e-26	7.0272e-24	144.121	43.095	125.281	63.4	152.672	68.665	143.292	59.061	125.106	1.01033	2.89584e-28	1.5879e-26
GRMZM2G020054	0.246	1.636	0.447	1.7	0.641	2.223	1.066	2.497	1.287	2.531	1.38788	8.69433e-05	0.000474658	3.78	0.167	3.074	0.559	4.078	0.846	2.869	1.767	3.803	2.31681	8.78147e-08	6.70441e-07
GRMZM2G020081	6.54	18.137	9.685	19.034	7.261	20.135	22.846	32.929	18.457	27.431	0.735754	1.44608e-06	1.1244e-05	26.16	10.263	28.469	14.819	34.308	28.977	45.274	29.205	47.703	0.870921	4.63094e-09	4.20808e-08
GRMZM2G020140	7.868	17.001	7.053	16.011	7.101	17.041	10.661	16.38	12.911	16.523	0.649506	2.29888e-05	0.000142348	18.84	8.469	19.024	7.969	17.344	7.836	18.439	9.022	17.762	0.885162	4.70504e-11	5.32818e-10
GRMZM2G020150	2.41	7.318	3.477	6.518	3.043	7.54	4.671	9.058	4.082	9.527	0.942617	1.28239e-07	1.20403e-06	7.86	2.253	9.623	2.586	9.678	7.949	9.873	5.999	11.119	1.04139	1.79119e-05	9.75274e-05
GRMZM2G020187	4.131	14.364	4.222	13.886	4.325	14.688	7.26	21.12	8.341	16.799	1.30308	1.96716e-17	7.65733e-16	18.06	4.839	17.643	4.544	17.616	10.88	31.477	13.114	32.444	1.46373	3.12172e-22	1.02623e-20
GRMZM2G020411	1.623	1.773	2.632	1.322	2.509	1.264	2.031	1.439	1.997	1.381	-0.826194	0.00402613	0.0145232	2.22	2.295	1.47	2.726	1.685	3.664	2.068	4.79	3.129	-0.825986	0.00206735	0.00732032
GRMZM2G020631	109.172	49.729	164.354	48.223	108.598	45.239	101.487	54.811	150.093	46.117	-1.59975	9.78245e-49	7.68717e-46	33.06	102.253	30.875	106.178	36.863	66.466	33.966	78.268	35.14	-1.64923	9.01827e-45	1.60715e-42
GRMZM2G020742	1.082	1.909	0.646	2.267	1.014	3.356	0.254	1.1	0.399	0.644	1.17772	0.00145856	0.00594728	2.94	0.793	2.985	0.629	2.773	0.282	1.013	0.279	1.733	1.7269	1.03712e-05	5.86383e-05
GRMZM2G020898	28.031	22.046	27.765	19.601	30.38	17.477	24.115	12.528	21.385	17.72	-0.817591	1.968e-10	2.84737e-09	12.96	29.996	12.564	20.621	12.396	16.743	10.76	18.416	10.06	-1.17344	1.15377e-17	2.48436e-16
GRMZM2G020940	8.262	35.092	10.43	32.07	7.421	38.571	13.555	57.689	14.464	33.23	1.61923	2.47388e-30	4.57414e-28	53.1	5.674	48.027	1.957	47.574	9.02	41.097	9.254	49.532	2.75333	2.4274e-10	2.54365e-09
GRMZM2G021074	158.151	99.64	156.953	91.204	172.454	85.423	104.787	73.391	112.781	86.987	-0.918701	8.07194e-21	4.97492e-19	74.161	130.705	71.907	146.86	66.549	98.487	65.106	108.403	66.236	-1.10039	1.25043e-33	1.05191e-31
GRMZM2G021095	0.344	1.955	0.596	1.417	0.908	2.528	0.711	2.201	0.577	1.611	1.39518	7.67372e-05	0.000423816	0.72	0.25	1.337	0.909	1.849	0.451	1.603	0.605	1.829	1.20968	0.00882807	0.0262872
GRMZM2G021219	7.721	22.092	10.132	25.363	9.077	27.196	11.525	35.638	12.112	28.628	1.20865	2.90214e-27	4.00974e-25	39.54	10.722	39.741	13.77	38.821	12.121	36.793	13.765	41.253	1.41711	6.4763e-37	6.79961e-35
GRMZM2G021256	19.08	10.364	16.043	8.36	17.032	11.55	47.52	26.03	47.339	30.561	-1.02289	1.79372e-20	1.03451e-18	8.34	11.389	6.817	12.163	8.971	56.939	24.895	35.158	24.838	-0.973098	2.15968e-12	2.80852e-11
GRMZM2G021277	0.295	2.318	0.497	3.306	0.214	2.441	0.355	4.613	0.666	4.188	2.82461	9.43237e-17	3.33127e-15	2.82	0.209	1.559	0	3.425	0.282	3.038	0.512	4.958	3.12871	3.61821e-11	4.1477e-10
GRMZM2G021378	5.508	11.91	7.5	11.713	6.941	12.029	5.128	13.671	5.013	12.841	0.812799	1.23936e-07	1.16722e-06	7.02	4.672	7.217	3.775	15.659	4.454	11.055	5.953	12.082	0.763446	0.00122979	0.00459039
GRMZM2G021388	0.197	1.182	0.05	1.842	0.374	2.136	0.812	4.529	0.754	3.958	2.49882	1.42464e-10	2.10359e-09	2.16	0.209	1.515	0.21	2.284	0.226	2.068	0.558	3.418	2.46231	2.91565e-08	2.38968e-07
GRMZM2G021530	11.212	6.682	11.275	5.951	13.134	5.753	17.668	6.814	19.166	9.435	-1.30235	2.28157e-19	1.17087e-17	5.4	8.636	3.208	8.947	5.111	15.109	6.498	15.812	7.557	-1.33241	2.77048e-15	4.75138e-14
GRMZM2G021560	7.917	5.273	8.146	5.526	7.368	5.361	14.571	11.385	15.307	11.276	-0.724178	1.05388e-07	1.00344e-06	5.7	6.884	3.297	14.05	4.893	13.586	9.198	15.114	10.301	-1.12185	1.90621e-10	2.02095e-09
GRMZM2G021607	0.393	1.136	0.199	0.945	0.107	1.307	1.015	2.455	0.799	1.933	1.54117	0.000295821	0.00142457	0.84	0.083	2.005	0	1.577	0.677	2.278	0.372	1.877	2.85295	1.81218e-06	1.15856e-05
GRMZM2G021694	69.388	46.093	59.851	43.264	58.997	47.811	78.641	59.043	75.734	62.18	-0.659767	6.81117e-14	1.65482e-12	33.84	56.737	39.206	67.244	41.267	101.475	68.988	80.361	65.273	-0.80902	5.3814e-19	1.32039e-17
GRMZM2G021710	2.164	5.818	3.477	5.243	2.83	6.276	2.792	6.772	3.328	5.339	0.771048	9.65597e-05	0.000521609	6.72	2.628	6.282	4.753	8.047	3.89	7.679	5.255	8.616	0.664509	0.000489259	0.00200804
GRMZM2G021725	4.623	12.319	4.719	12.469	4.325	12.116	2.691	8.931	2.485	6.674	1.24026	3.13942e-15	9.14761e-14	14.82	5.507	13.499	4.194	11.2	2.819	7.637	3.255	8.472	1.1944	6.63441e-12	8.19484e-11
GRMZM2G021846	185.641	119.641	182.632	127.147	195.092	117.631	163.628	132.562	160.874	129.514	-0.748457	2.39935e-17	9.23954e-16	106.381	146.016	90.441	212.916	100.422	139.81	95.401	147.514	97.283	-0.990877	8.71634e-30	5.31775e-28
GRMZM2G021879	13.474	10.455	15.546	9.257	18.687	10.373	13.708	7.618	13.088	9.573	-0.900009	2.4482e-11	4.00275e-10	6.78	13.141	8.465	10.695	8.591	12.459	9.536	11.254	9.242	-0.79441	1.1786e-06	7.75276e-06
GRMZM2G021909	0.393	1.5	0.348	1.984	0.694	2.005	0.406	2.455	0.399	2.761	2.01378	9.91022e-08	9.4898e-07	0.78	0.375	0.579	0.14	2.61	0.338	1.224	0.186	2.455	2.06718	0.000671415	0.00266676
GRMZM2G022180	97.517	179.098	101.424	213.439	91.94	207.5	98.39	176.453	98.406	168.405	0.700471	1.86712e-15	5.62282e-14	221.462	108.969	225.702	134.977	261.468	123.969	250.423	107.985	183.014	0.698999	3.04228e-19	7.65887e-18
GRMZM2G022213	11.114	23.228	11.424	22.199	10.945	27.632	9.951	18.454	9.184	17.628	0.791682	4.10174e-11	6.50741e-10	30.06	12.432	29.226	9.576	26.098	10.429	20.675	11.533	21.613	0.949085	1.74719e-12	2.2897e-11
GRMZM2G022403	20.211	42.365	21.06	42.225	18.954	49.816	35.386	61.54	33.586	51.686	0.723627	1.84694e-10	2.68613e-09	54.84	21.485	46.735	29.288	53.011	18.266	53.629	22.136	53.865	1.01078	3.10184e-18	7.06071e-17
GRMZM2G022499	5.262	13.955	5.911	12.422	5.713	13.903	14.926	21.882	13.044	21.402	0.738508	1.79321e-06	1.371e-05	19.26	6.383	18.935	9.297	19.41	15.165	22.658	16.044	28.882	0.840443	6.26999e-08	4.89598e-07
GRMZM2G022645	7.229	21.455	8.593	20.687	6.941	19.264	6.6	22.009	7.143	20.803	1.26939	6.27669e-25	6.44219e-23	16.92	7.927	18.935	4.544	23.053	6.483	18.819	9.208	18.388	1.12242	4.67622e-09	4.24638e-08
GRMZM2G022837	58.913	36.729	57.02	31.881	53.818	37.961	64.781	40.336	67.704	46.439	-0.897726	5.37079e-24	4.85805e-22	25.14	48.102	24.949	59.206	30.611	84.675	49.072	81.198	45.344	-1.18644	4.95707e-36	4.90062e-34
GRMZM2G022876	28.916	20.728	30.248	21.112	27.55	23.056	39.65	28.061	36.958	29.042	-0.66893	1.10248e-11	1.91193e-10	16.98	25.49	18.667	24.815	21.748	42.958	33.46	38.553	27.053	-0.689417	8.89047e-10	8.76046e-09
GRMZM2G022972	0.688	2.955	1.49	2.362	0.854	2.136	1.929	3.64	2.307	2.946	0.775087	0.00828194	0.0270009	2.76	0.709	1.426	1.678	2.555	0.395	1.814	0.744	2.407	1.17999	0.00196777	0.00701656
GRMZM2G022979	1.721	0.955	1.54	0.283	2.082	0.479	1.371	0.635	0.976	0.782	-1.57169	7.94441e-05	0.000437517	0.24	0.834	0.356	0.699	0.272	1.409	1.181	1.256	0.963	-1.31776	0.00930409	0.0274841
GRMZM2G022997	85.714	46.184	74.155	39.108	79.713	34.779	42.697	35.807	50.933	39.72	-0.974449	3.64325e-15	1.05424e-13	27.9	55.152	24.058	79.407	24.575	52.485	24.346	56.736	26.812	-1.50831	1.89836e-46	3.62131e-44
GRMZM2G023110	1.377	7.091	2.285	8.785	1.922	8.063	1.726	6.772	1.819	4.971	1.70904	1.48182e-16	5.09739e-15	10.38	1.418	10.693	3.705	9.895	1.184	8.228	2.279	8.905	2.12338	2.07504e-17	4.36402e-16
GRMZM2G023436	1.18	3.773	1.987	4.062	2.136	5.274	3.909	4.867	4.215	6.167	0.688587	0.00333172	0.0123169	4.68	1.335	4.5	1.468	5.872	2.593	4.768	2.093	4.38	1.25421	4.52708e-06	2.72874e-05
GRMZM2G023786	7.426	39.729	7.252	49.121	6.193	45.675	33.304	77.328	29.371	74.744	1.87459	5.88126e-07	4.95463e-06	91.801	10.43	70.571	10.205	88.243	67.819	158.946	56.876	162.267	2.09493	6.92491e-07	4.72856e-06
GRMZM2G024104	74.158	467.7	116.92	532.959	80.407	469.523	285.777	659.296	366.648	599.521	1.62019	3.78149e-05	0.000223005	532.744	78.264	530.974	72.626	482.484	172.395	487.47	144.119	569.789	2.11171	6.06761e-15	1.0102e-13
GRMZM2G024150	396.312	325.376	332.184	256.183	378.224	270.086	574.246	362.175	484.175	444.969	-0.634246	3.36295e-11	5.40005e-10	250.682	361.159	261.923	288.059	257.064	572.376	428.145	440.17	356.064	-0.628429	1.81769e-14	2.87603e-13
GRMZM2G024196	8.999	5.046	11.871	4.393	11.746	4.838	7.209	3.132	7.01	3.912	-1.36772	8.51972e-17	3.03022e-15	2.82	8.01	2.985	7.06	5.981	5.017	2.785	7.255	2.792	-1.36019	1.04281e-08	9.02188e-08
GRMZM2G024245	5.409	4.364	5.215	3.212	4.538	4.097	2.183	1.735	1.952	1.519	-0.617114	0.00303084	0.0113261	3.18	3.63	2.406	2.866	1.849	1.522	0.928	1.953	1.444	-0.795416	0.00377536	0.01247
GRMZM2G024303	8.852	17.637	10.629	21.396	10.732	20.397	11.169	20.866	10.027	18.64	0.696899	2.53497e-09	3.11708e-08	18.36	8.552	20.316	10.765	20.008	13.474	24.768	13.021	22.239	0.697878	5.62182e-08	4.42043e-07
GRMZM2G024345	2.065	1.364	2.185	0.945	2.83	1.787	2.031	1.227	2.307	2.255	-0.87596	0.00179122	0.00712915	1.08	2.336	1.47	2.167	1.196	2.537	1.013	2.558	1.588	-1.13713	0.000326626	0.00139301
GRMZM2G024482	2.459	2.636	2.136	3.59	2.082	3.182	2.183	5.714	2.485	6.536	0.618122	0.0110789	0.0346284	3.18	2.128	3.698	2.796	4.187	3.439	7.384	2.279	7.028	0.748338	0.0020811	0.00736035
GRMZM2G024517	1.131	2.182	0.844	2.598	0.694	2.266	0.305	1.354	0.488	1.657	1.35185	8.93885e-05	0.00048648	2.64	1.043	3.386	0.909	2.447	0.62	2.785	0.465	2.647	1.79097	6.25067e-07	4.29306e-06
GRMZM2G024668	484.043	1183.95	476.919	1502.71	414.263	1323.93	200.486	582.815	240.779	505.124	1.19859	3.43937e-36	1.01749e-33	1891.21	887.482	1754.07	938.69	1529.5	631.344	1390.22	401.106	1020.44	0.833908	7.37413e-21	2.13409e-19
GRMZM2G024686	5.508	8.773	5.464	10.296	5.179	10.155	4.265	10.497	5.102	9.481	0.700942	5.53038e-06	3.83951e-05	7.44	4.297	8.688	8.248	10.222	2.142	7.764	3.162	9.001	0.762126	0.00075614	0.00296759
GRMZM2G024697	0.049	0.591	0.149	1.039	0.053	0.392	0.355	0.635	0.222	0.598	1.86238	0.00559133	0.0193264	4.02	0.501	3.208	0.629	1.196	0.62	1.477	1.116	2.792	1.28427	0.000526592	0.00214018
GRMZM2G024718	1.033	4.182	3.129	4.44	1.815	4.838	1.574	3.301	2.529	3.406	0.807996	0.00163096	0.00657139	5.7	2.336	7.173	3.355	5.056	2.199	3.207	2.186	3.755	0.787089	0.00220212	0.00773685
GRMZM2G024733	13.032	26.41	12.566	31.692	12.761	30.421	15.332	31.109	17.481	29.732	0.827799	1.78631e-12	3.50106e-11	47.04	11.055	39.652	24.255	32.459	11.275	17.553	13.161	22.143	0.837782	4.69078e-06	2.8168e-05
GRMZM2G024976	42.341	26.274	40.43	28.433	39.777	30.29	27.263	27.723	32.565	23.012	-0.662423	3.70781e-10	5.12289e-09	24.18	33.041	19.737	51.447	20.552	34.614	20.549	36.739	22.817	-1.10842	8.35389e-23	2.90116e-21
GRMZM2G025059	10.917	27.592	12.566	30.181	14.042	30.029	23.607	43.849	23.026	35.807	0.788926	1.12443e-10	1.67804e-09	34.5	14.977	34.305	14.749	35.015	21.761	42.912	27.81	48.377	0.812731	9.09618e-13	1.22647e-11
GRMZM2G025171	516.598	398.834	482.184	370.483	517.629	360.26	409.247	294.201	416.472	354.438	-0.644993	1.74063e-15	5.26715e-14	389.883	498.205	364.616	400.668	335.031	443.841	299.284	376.04	312.693	-0.629271	1.08283e-15	1.92465e-14
GRMZM2G025175	4.426	6.046	3.576	5.857	3.043	5.622	1.015	4.063	0.932	3.314	0.858683	0.000483608	0.0022171	5.34	2.211	4.812	2.167	4.839	0.338	3.038	0.279	3.61	1.68239	6.30371e-06	3.70964e-05
GRMZM2G025242	50.701	116.277	60.496	123.463	55.313	129.181	83.058	144.497	85.495	144.242	0.750965	4.06635e-15	1.16328e-13	192.601	59.491	173.398	64.937	171.267	82.984	171.773	82.36	196.011	1.14839	1.41394e-29	8.45494e-28
GRMZM2G025409	22.523	15.501	20.265	14.406	23.172	18.131	26.552	19.893	25.2	20.343	-0.669554	1.98545e-10	2.86912e-09	16.56	21.443	15.682	31.315	15.332	33.994	26.667	31.019	22.865	-0.786388	7.59515e-11	8.40088e-10
GRMZM2G025459	26.211	10.91	32.831	8.785	42.339	9.719	27.06	11.724	27.153	14.268	-1.7295	7.78232e-29	1.30463e-26	4.86	14.643	6.505	13.84	6.144	23.565	10.084	22.462	10.301	-1.60157	1.22078e-22	4.18059e-21
GRMZM2G025598	44.554	93.776	43.907	95.124	38.121	96.276	43.763	116.902	50.623	88.414	0.900782	4.91555e-22	3.53161e-20	126.361	41.844	110.623	58.087	111.351	48.764	115.064	51.481	136.274	1.0241	1.59166e-30	1.04142e-28
GRMZM2G025646	0.688	2.136	0.944	2.267	0.854	1.874	2.742	3.64	1.908	3.268	0.747053	0.0102616	0.0324249	1.62	0.584	2.139	0.699	2.773	3.326	6.793	2.511	4.765	1.15627	0.000172854	0.00078522
GRMZM2G025648	217.212	162.688	204.436	154.683	209.401	155.723	204.598	136.244	185.808	139.732	-0.696789	3.0947e-18	1.34171e-16	136.801	218.982	138.647	215.223	155.01	217.1	156.245	215.737	153.988	-0.78667	1.97273e-24	7.76706e-23
GRMZM2G025659	87.239	57.684	75.745	53.324	76.723	65.724	118.088	83.676	108.743	93.247	-0.656766	8.83123e-13	1.81876e-11	51.66	69.587	48.473	97.371	52.631	133.609	92.363	127.935	84.864	-0.884307	2.27865e-26	1.06238e-24
GRMZM2G025720	0	1	0	0.378	0	0.61	0	0.846	0	0.828	6.01496	6.47567e-09	7.43766e-08	0.78	0.042	0.579	0	0.381	0	0.844	0	1.011	5.44683	1.06938e-06	7.08941e-06
GRMZM2G025742	17.556	11.955	18.675	9.068	18.046	9.588	10.814	6.941	9.583	7.548	-0.951027	4.03022e-12	7.44628e-11	7.68	17.48	9.222	17.825	8.101	11.162	7.468	11.626	7.654	-1.16101	4.9001e-14	7.47796e-13
GRMZM2G025833	0.344	52.32	1.043	54.741	0.587	34.91	0.609	13.332	0.754	11.69	5.17793	3.74525e-16	1.22468e-14	122.101	0.834	101.713	0.07	85.035	0.113	18.439	0.465	26.186	7.09414	1.34162e-21	4.15336e-20
GRMZM2G025855	169.117	118.277	162.417	123.841	176.939	120.246	202.517	119.737	178.843	135.866	-0.771769	3.91058e-17	1.45467e-15	87.421	140.258	94.139	124.562	102.38	224.655	159.958	197.879	123.133	-0.808935	1.10951e-18	2.62026e-17
GRMZM2G025882	712.91	589.341	675.842	564.415	719.662	577.741	821.743	458.421	712.132	573.839	-0.647878	2.40035e-10	3.41012e-09	508.564	705.422	515.737	634.554	504.286	702.941	537.175	650.559	505.816	-0.638437	3.03323e-20	8.3543e-19
GRMZM2G025959	0	0.864	0	2.881	0	2.005	0.051	0.846	0.044	0.92	5.80547	2.72148e-14	6.95471e-13	3.78	0	2.94	0.839	2.338	0	2.321	0	1.877	7.14046	0.00150077	0.00549289
GRMZM2G025966	35.407	27.456	42.814	24.182	50.615	26.368	42.849	36.696	49.38	37.372	-0.797734	1.03898e-12	2.12063e-11	30.96	37.13	29.048	40.123	29.795	36.7	35.148	44.924	33.936	-0.606635	4.0675e-09	3.72232e-08
GRMZM2G026015	3022.18	2368	2718.47	2238.2	2901.23	2212.68	3065.42	2055.6	2880.52	2571.51	-0.600568	6.73657e-12	1.2014e-10	1771.69	2701.66	2015.99	2177.46	1799.66	3003.27	2344.23	2635.49	2245.37	-0.6268	4.8668e-16	8.89553e-15
GRMZM2G026024	111.483	69.594	99.784	58.52	110.039	62.411	126.363	95.654	135.363	105.995	-0.850941	2.6699e-20	1.4986e-18	36.96	97.622	53.73	87.935	44.366	156.384	97.68	143.887	85.49	-1.1926	2.28218e-28	1.2565e-26
GRMZM2G026085	3.147	6.773	3.973	6.329	3.791	7.801	4.011	8.169	4.304	6.996	0.658913	0.000113084	0.000602335	9.66	4.714	8.777	2.097	10.004	5.074	7.215	3.86	7.413	0.859956	0.000209717	0.000933577
GRMZM2G026614	30.932	25.546	30.199	22.293	30.7	23.927	42.849	27.088	37.49	31.113	-0.6495	7.56051e-10	1.00858e-08	18.48	25.74	17.643	22.508	19.193	44.649	32.025	44.366	29.508	-0.753226	1.01722e-11	1.22901e-10
GRMZM2G026715	6.442	3.773	6.606	2.456	7.154	2.659	4.315	1.608	2.618	2.071	-1.33378	1.95582e-09	2.4456e-08	3.48	7.968	2.94	5.382	3.806	4.679	2.321	4.883	1.203	-1.44079	5.01716e-09	4.52865e-08
GRMZM2G026804	2.016	16.501	4.023	12.705	2.776	14.426	2.538	11.978	3.106	11.828	1.98332	2.74618e-26	3.36856e-24	14.4	2.587	14.97	3.495	16.039	1.297	9.873	1.442	7.75	2.12794	8.01632e-27	3.87761e-25
GRMZM2G026889	3.639	10.273	5.414	14.453	4.592	14.208	5.432	14.475	3.993	17.535	1.37062	8.86852e-18	3.60271e-16	7.32	2.086	6.95	4.753	13.647	3.439	11.73	2.883	10.109	1.35449	9.46837e-13	1.27348e-11
GRMZM2G026980	64.913	39.274	80.364	34.81	114.898	37.83	211.3	93.919	235.765	110.184	-1.40911	1.80823e-37	6.31523e-35	28.98	59.574	26.91	57.738	42.137	102.208	64.051	111.007	59.063	-1.15404	1.77959e-20	4.97992e-19
GRMZM2G027098	115.023	332.695	123.824	378.465	102.351	326.875	79.149	167.522	136.65	187.92	1.02677	8.551e-06	5.74775e-05	335.703	82.061	311.064	50.258	251.898	34.332	102.616	37.576	107.296	1.70649	3.06774e-39	3.81188e-37
GRMZM2G027131	0.492	1.818	0.894	2.55	0.747	2.31	0.609	1.524	1.287	1.657	1.07316	0.00195115	0.00767938	2.28	0.667	3.252	0.07	2.555	0.789	2.996	0.744	2.311	2.06898	5.57568e-07	3.8687e-06
GRMZM2G027219	119.548	73.276	116.225	67.73	121.465	79.452	115.651	70.302	103.552	85.376	-0.866894	7.54182e-20	4.04364e-18	55.5	126.7	63.041	145.532	67.419	136.879	102.743	133.097	76.489	-1.14478	1.11138e-26	5.30951e-25
GRMZM2G027385	1.967	0.773	2.285	0.85	2.456	0.959	2.132	1.1	3.017	1.795	-1.39666	1.33213e-06	1.04419e-05	0.36	1.293	1.069	0.979	0.816	2.762	1.181	1.814	0.915	-1.22848	0.00276049	0.00945216
GRMZM2G027478	803.345	491.701	805.925	510.997	687.039	522.564	422.142	269.991	375.654	275.183	-0.81887	1.77187e-24	1.72029e-22	441.363	891.154	492.57	808.746	421.752	244.217	187.807	282.75	171.798	-1.01042	1.37857e-29	8.26164e-28
GRMZM2G027479	188.493	114.232	218.542	112.364	176.618	147.224	287.351	157.406	268.597	195.33	-0.902588	1.2496e-18	5.7445e-17	93.901	171.839	88.882	204.528	91.016	230.348	158.482	211.83	150.859	-1.08291	4.55302e-26	2.06933e-24
GRMZM2G027495	8.016	6.455	8.493	5.951	9.237	4.968	5.534	3.767	4.037	4.004	-0.712034	5.43944e-05	0.000310441	4.2	7.551	3.03	2.377	4.567	6.878	3.671	6.278	3.61	-0.849515	0.00228685	0.00800457
GRMZM2G027627	1.033	2.636	0.447	2.409	1.175	3.269	1.371	3.217	1.154	2.9	1.2669	1.59559e-05	0.000101525	4.68	0.751	3.921	1.118	3.045	1.24	4.599	1.395	3.562	1.62814	7.91745e-08	6.08247e-07
GRMZM2G027821	16.818	11.591	14.305	13.13	14.202	11.942	16.094	9.904	14.552	11.184	-0.645879	1.56992e-06	1.21244e-05	14.04	16.813	12.074	20.131	12.723	13.981	12.658	14.51	10.542	-0.657468	6.74684e-07	4.61628e-06
GRMZM2G027835	9.54	18.728	10.182	21.065	10.625	23.579	12.235	27.173	12.866	26.326	0.823623	1.17059e-13	2.72301e-12	22.44	11.973	22.053	12.722	26.913	13.248	34.177	13.719	31.818	0.843386	1.79199e-11	2.11417e-10
GRMZM2G027958	3.983	9.955	5.017	11.194	5.713	13.511	5.889	12.655	7.498	13.9	0.888721	7.37449e-10	9.84717e-09	9.36	5.382	10.559	3.635	19.302	5.75	12.954	5.162	11.553	1.06119	5.92752e-07	4.09187e-06
GRMZM2G027962	4.819	4.409	6.755	2.645	6.033	4.707	3.655	3.852	3.505	3.222	-0.622626	0.00350967	0.0128951	2.82	4.088	2.673	2.447	2.61	8.287	3.966	6.883	3.321	-0.996248	2.75061e-05	0.000144648
GRMZM2G027972	6.098	5.364	6.954	3.448	8.222	4.14	3.909	3.725	4.392	4.28	-0.710817	0.000390796	0.00183032	3.66	6.216	3.208	8.388	3.915	5.581	3.882	5.488	3.129	-1.09882	3.54988e-08	2.87214e-07
GRMZM2G028007	2.852	6.591	3.427	7.037	3.203	7.627	3.655	6.518	3.505	7.18	0.823809	4.13419e-06	2.94416e-05	9.78	4.005	9.623	3.984	8.917	6.37	9.958	4.651	11.168	0.970411	7.537e-07	5.11429e-06
GRMZM2G028046	0.639	2.136	0.497	1.559	0.747	1.525	0.609	1.651	0.089	1.611	1.57042	0.000185601	0.000941333	1.98	0.459	2.317	0.21	2.12	0.395	2.911	0.233	2.311	2.7591	5.5448e-10	5.56906e-09
GRMZM2G028104	5.901	7.591	8.891	5.337	9.237	5.666	9.646	4.825	7.187	6.628	-0.687858	0.000443399	0.00205081	2.46	6.633	3.787	8.877	6.742	6.934	4.599	7.255	4.669	-1.02825	7.06056e-07	4.81754e-06
GRMZM2G028129	34.423	88.413	41.722	101.406	42.713	98.193	62.496	145.217	68.236	150.916	0.991325	1.70854e-33	4.05311e-31	88.801	24.531	87.857	24.046	112.058	22.55	113.376	26.787	129.439	1.8411	1.04562e-62	4.04626e-60
GRMZM2G028216	165.872	129.687	165.099	120.157	168.717	135.544	200.029	112.754	175.471	134.853	-0.714625	1.76837e-13	4.00609e-12	104.761	158.406	103.718	171.465	115.32	244.273	166.034	214.388	140.269	-0.854671	3.33843e-31	2.32472e-29
GRMZM2G028302	106.368	77.776	94.669	65.227	93.221	77.535	146.671	92.268	131.548	114.602	-0.672439	1.71328e-12	3.37371e-11	50.46	79.933	59.165	77.869	57.47	178.709	119.325	142.724	106.381	-0.782068	1.24616e-19	3.25831e-18
GRMZM2G028492	14.9	8.137	14.255	7.463	15.644	8.76	12.388	10.2	12.645	10.172	-0.893403	2.82066e-10	3.95365e-09	6	10.346	5.925	10.765	6.579	11.219	7.342	13.068	7.317	-1.05451	1.40836e-11	1.67987e-10
GRMZM2G028535	82.764	135.642	87.616	143.017	75.655	149.229	55.49	127.356	65.441	116.121	0.63623	4.30012e-14	1.06428e-12	181.141	92.657	155.978	85.558	152.129	40.477	149.874	53.899	170.739	0.982105	1.77054e-05	9.65189e-05
GRMZM2G028556	104.254	55.229	165.695	62.062	89.751	56.745	100.573	61.456	159.809	61.673	-1.26492	1.13043e-32	2.51556e-30	51.96	99.207	46.156	88.424	66.876	56.262	32.447	69.711	41.445	-1.0345	7.26131e-21	2.10593e-19
GRMZM2G028568	5.655	13.364	9.089	14.028	7.101	13.642	8.631	15.872	8.119	15.142	0.664941	7.98814e-07	6.56437e-06	19.92	6.466	17.554	7.479	20.715	7.611	16.329	9.022	17.618	1.0498	1.65358e-12	2.17649e-11
GRMZM2G028570	27.834	18.728	27.665	16.059	28.671	20.223	37.264	29.966	36.78	29.548	-0.741725	5.30192e-13	1.1214e-11	12.3	20.192	12.118	23.836	13.701	29.935	18.101	30.554	23.539	-0.956272	2.70058e-15	4.63582e-14
GRMZM2G028640	275.879	203.872	274.718	204.37	281.906	218.44	194.495	127.821	196.9	153.539	-0.686582	2.75322e-17	1.04423e-15	236.822	328.535	210.866	331.537	204.705	212.083	156.287	196.158	176.179	-0.724431	9.93563e-17	1.95593e-15
GRMZM2G028736	21.047	16.364	17.384	13.697	21.784	11.027	7.158	4.867	9.45	6.305	-0.809806	5.71551e-09	6.6415e-08	6.9	15.269	8.509	11.254	7.449	4.003	2.954	4.976	2.984	-0.963241	1.59293e-08	1.3501e-07
GRMZM2G028813	0.443	1.591	0.546	1.653	0.32	2.789	0.812	2.286	1.065	1.933	1.46993	8.51634e-05	0.000466257	3.6	0.542	2.45	0.699	3.425	0.789	5.401	0.744	4.573	2.40814	1.65952e-12	2.18325e-11
GRMZM2G028980	6.295	15.273	7.897	16.531	6.674	14.513	8.275	16.93	10.249	15.695	0.769198	1.71472e-08	1.84978e-07	9.72	3.171	9.846	7.34	13.919	7.272	10.549	7.673	11.745	0.69504	0.000159781	0.000730489
GRMZM2G028986	62.798	115.914	69.139	133.665	53.231	150.188	79.25	130.022	79.683	118.422	0.673581	3.52058e-09	4.25209e-08	137.881	80.475	145.953	80.385	152.074	55.417	127.047	56.132	133.482	0.756161	2.47853e-16	4.67211e-15
GRMZM2G029048	80.698	180.916	108.973	205.976	93.221	186.972	132.76	242.226	121.255	231.183	0.728456	7.9824e-20	4.27075e-18	213.122	102.294	214.742	79.127	240.481	94.485	232.954	100.451	231.439	1.02378	1.01347e-26	4.87618e-25
GRMZM2G029058	33.391	61.866	34.718	59.039	27.016	66.421	40.767	74.45	45.387	66.828	0.625118	1.07443e-09	1.39916e-08	85.201	34.919	73.155	39.913	69.431	38.391	75.612	35.39	82.169	0.815931	5.32401e-18	1.18795e-16
GRMZM2G029087	12.147	25.228	15	35.14	14.469	38.179	12.895	32.294	14.73	33.184	0.9894	4.88373e-21	3.08558e-19	29.1	9.929	26.865	8.807	34.036	6.878	30.042	8.603	26.619	1.39318	1.44728e-19	3.766e-18
GRMZM2G029101	2.508	5.955	3.377	5.809	3.097	5.884	2.488	4.444	2.351	5.017	0.729204	0.000198732	0.000999863	7.8	3.296	8.019	2.097	8.536	2.142	5.612	2.139	4.814	1.22371	4.57819e-08	3.64425e-07
GRMZM2G029270	0.443	0.818	0.497	1.464	0.267	0.741	0.406	1.397	0.532	1.519	1.20419	0.00501502	0.0175711	1.02	0.417	0.668	0	2.827	0.113	1.097	0.186	1.348	2.31059	0.00107648	0.00407486
GRMZM2G029506	6.983	19.819	6.407	18.231	5.499	20.528	12.235	25.861	9.495	20.113	1.15369	1.41272e-15	4.31281e-14	21.72	6.717	22.855	8.248	21.857	8.851	19.873	11.115	21.373	1.08975	1.21683e-13	1.78652e-12
GRMZM2G029641	67.863	58.184	70.033	56.442	80.461	57.007	71.381	48.42	62.912	53.803	-0.611142	1.84341e-10	2.68255e-09	46.86	65.415	43.617	73.885	48.825	75.092	55.781	73.245	46.115	-0.826275	1.78635e-21	5.47382e-20
GRMZM2G029720	0.197	3.637	0.348	3.967	0.16	4.62	0.508	1.989	0.843	1.979	2.75229	1.79367e-09	2.25673e-08	3.66	0.167	3.742	0	2.175	0.113	1.519	0.233	2.214	4.14724	5.42189e-14	8.23252e-13
GRMZM2G029845	34.03	20.955	35.612	20.262	36.52	21.181	38.889	24.591	37.313	29.134	-0.909852	4.79615e-18	2.01342e-16	20.46	31.539	20.182	42.15	25.935	52.485	34.009	47.435	30.23	-0.891559	1.10782e-20	3.16213e-19
GRMZM2G030038	6.098	4.727	6.209	4.77	7.048	4.576	4.366	2.963	4.57	3.222	-0.732175	3.39021e-05	0.00020235	2.88	5.549	3.876	4.474	2.936	4.115	1.814	3.488	2.84	-0.917081	8.17706e-05	0.000395395
GRMZM2G030099	0.836	3.046	1.341	2.976	0.854	3.661	2.792	4.486	2.573	3.038	0.901471	0.00204173	0.00799709	4.56	0.584	2.673	0.35	3.697	0.564	3.08	0.837	4.429	2.29104	1.66529e-11	1.96898e-10
GRMZM2G030128	1.475	3.455	1.838	3.826	1.709	3.879	1.371	4.613	1.198	3.636	1.11256	4.38419e-06	3.10286e-05	4.98	1.21	3.564	0.839	3.534	3.044	6.076	3.162	7.124	1.16813	5.36892e-06	3.19634e-05
GRMZM2G030138	1.328	3.409	1.341	3.353	1.121	3.007	1.828	3.259	1.642	2.715	0.875178	0.000805988	0.00350707	11.34	1.877	7.262	2.377	6.905	2.875	4.852	1.488	6.017	1.55258	1.08551e-08	9.36546e-08
GRMZM2G030139	27.244	17.728	24.536	17.948	23.385	17.782	23.201	16.337	19.344	18.272	-0.659709	1.59709e-08	1.72733e-07	19.5	24.364	16.484	26.073	17.018	26.496	23.587	24.834	20.747	-0.647982	2.61054e-08	2.15527e-07
GRMZM2G030169	2.41	27.456	3.328	31.22	2.349	27.588	1.472	12.105	3.638	10.908	2.74555	2.00384e-13	4.49096e-12	51	2.628	50.166	3.984	38.875	2.255	14.726	3.348	18.966	3.11944	2.60064e-17	5.42729e-16
GRMZM2G030203	74.797	57.002	75.397	56.678	75.495	55.307	62.649	39.108	58.919	41.607	-0.733687	7.25648e-16	2.28948e-14	54.3	72.841	55.156	68.083	55.404	71.765	50.76	64.177	40.29	-0.69964	6.03525e-14	9.13312e-13
GRMZM2G030223	1.328	3.318	2.434	3.731	1.762	3.748	3.351	5.756	2.44	5.983	0.762522	0.000589383	0.00264513	3.6	2.086	4.366	0.839	3.806	2.481	5.654	2.372	4.669	0.98826	0.000233167	0.00102566
GRMZM2G030240	97.517	76.867	93.526	66.596	97.439	70.431	94.024	62.218	85.584	64.849	-0.707331	6.09861e-17	2.20973e-15	68.281	98.248	62.908	95.903	62.309	100.911	77.637	90.452	68.45	-0.761831	2.06621e-19	5.30014e-18
GRMZM2G030272	5.213	8.909	6.407	11.477	5.019	11.898	8.377	18.538	7.675	16.937	0.78557	1.90925e-08	2.04472e-07	15.48	6.425	14.257	6.85	16.964	5.75	16.625	6.092	16.463	1.15151	3.00978e-14	4.6775e-13
GRMZM2G030305	6.59	20.137	6.308	17.995	5.766	21.487	11.931	21.12	10.87	19.653	1.07875	4.73924e-11	7.46697e-10	30.78	6.425	23.613	3.006	23.651	9.866	21.688	10.836	28.304	1.62226	2.07011e-15	3.60148e-14
GRMZM2G030567	0.148	3.046	0.149	3.306	0.267	2.31	0.508	2.497	1.109	2.117	2.59032	4.29519e-08	4.37098e-07	5.16	0.292	4.455	0.559	3.371	0.451	2.996	0.372	3.225	3.16962	7.62713e-15	1.25671e-13
GRMZM2G030606	183.87	139.369	174.536	125.683	183.453	148.532	268.465	172.686	254.577	200.669	-0.679717	8.36021e-16	2.618e-14	106.861	163.871	108.975	177.057	111.623	285.089	201.224	256.382	178.249	-0.842914	9.34175e-31	6.24813e-29
GRMZM2G030809	8.753	6.909	8.394	5.621	8.756	6.799	7.463	4.656	6.877	7.548	-0.610007	0.00024572	0.00120846	6.18	8.552	6.237	10.066	6.796	11.895	7.426	8.882	6.835	-0.770661	9.69717e-07	6.47786e-06
GRMZM2G030945	0.049	0.5	0	0.756	0	0.567	0.051	0.55	0	0.69	4.68255	2.19244e-06	1.64915e-05	1.56	0	1.738	0	1.196	0.056	1.266	0	1.203	6.44222	1.71558e-12	2.25102e-11
GRMZM2G031138	23.26	24.046	28.808	20.215	27.497	19.787	25.994	15.322	21.784	16.891	-0.66015	1.37916e-07	1.28875e-06	13.2	23.821	12.519	20.201	15.604	15.165	10.76	14.882	12.034	-0.790398	1.01725e-08	8.82337e-08
GRMZM2G031167	4.278	2.546	4.172	2.881	5.446	2.833	0.965	1.016	1.908	1.335	-0.825745	0.000593789	0.00266252	1.8	7.76	4.544	3.635	3.752	4.623	1.646	3.162	3.418	-1.00616	0.00049439	0.00202572
GRMZM2G031210	7.032	18.455	9.785	18.515	8.543	20.092	16.5	26.199	16.194	25.038	0.707312	2.3756e-07	2.13422e-06	26.94	11.389	22.811	7.479	24.14	14.996	31.097	14.882	30.518	0.939949	5.98867e-12	7.43793e-11
GRMZM2G031308	42.833	119.823	45.695	156.147	42.499	157.815	43.357	89.009	46.319	79.577	1.14665	1.25925e-16	4.38576e-15	201.662	43.888	181.15	57.388	166.428	33.487	95.95	35.623	104.696	1.53422	3.827e-41	5.57343e-39
GRMZM2G031323	1.918	10.682	2.384	9.919	1.281	9.152	2.691	8.042	2.928	6.121	1.72856	1.50154e-13	3.44191e-12	15.48	1.71	15.059	2.726	12.505	1.353	10.506	1.907	10.012	2.63667	1.05813e-28	6.00895e-27
GRMZM2G031432	0.344	9.273	0.745	9.21	0.587	10.634	2.031	20.993	1.642	15.326	3.45431	7.16188e-50	6.6701e-47	14.4	1.126	19.068	0.979	20.443	0.62	23.333	2.465	36.199	3.94054	1.47734e-71	7.69578e-69
GRMZM2G031607	3.787	8.182	5.315	12.233	3.951	12.29	3.3	9.438	4.659	6.72	0.951275	8.65457e-08	8.37675e-07	14.1	4.923	14.479	8.807	13.103	3.101	10.38	3.255	7.894	1.11629	7.89835e-09	6.9668e-08
GRMZM2G031625	2.36	5.227	2.533	5.195	3.097	5.448	2.843	5.545	2.218	5.477	0.802483	6.02964e-05	0.00034034	7.92	2.67	7.93	3.845	7.34	4.115	8.143	4.232	8.857	0.963682	1.1513e-06	7.59534e-06
GRMZM2G031628	0.344	1.955	0.298	1.511	0.534	3.138	0.406	2.201	0.71	1.151	1.83623	5.24251e-06	3.65478e-05	1.74	0.334	1.292	0.419	1.957	0.62	2.447	0.558	2.166	1.98808	6.49402e-06	3.80923e-05
GRMZM2G031660	9.147	43.729	9.884	37.785	7.955	48.334	15.129	45.33	15.972	35.715	1.64981	1.66847e-24	1.62617e-22	36.12	8.177	36.488	9.297	47.194	12.628	43.882	12.138	59.063	1.90528	1.14076e-54	3.51146e-52
GRMZM2G031724	0.148	0.727	0.099	1.606	0.267	2.179	1.168	2.455	1.242	2.209	1.74153	0.000183726	0.000932953	0.9	0.167	1.604	0	1.414	1.184	1.73	0.698	1.733	2.01179	0.000961876	0.00368221
GRMZM2G031761	43.914	32.001	48.775	29.331	41.005	36.828	48.89	29.966	45.653	31.251	-0.767706	1.46185e-13	3.36012e-12	20.58	33.834	22.142	46.693	25.935	62.351	39.831	52.783	33.118	-0.983661	1.3435e-24	5.37558e-23
GRMZM2G031904	8.606	8.273	8.394	7.557	10.144	6.189	10.56	6.518	8.785	7.87	-0.602188	0.00021602	0.00107629	9.12	8.844	4.856	9.856	8.047	19.731	10.971	16.184	8.472	-0.849924	1.19628e-06	7.85188e-06
GRMZM2G031983	6.049	3.773	4.768	3.59	5.072	3.182	5.483	3.598	4.659	4.741	-0.715305	0.000237098	0.00116995	2.7	4.589	3.252	3.425	3.153	5.017	3.587	2.697	2.551	-0.608876	0.00901559	0.0267661
GRMZM2G032253	491.813	373.378	457.648	327.03	471.659	349.843	667.355	423.757	645.759	505.032	-0.712555	2.28519e-18	1.01551e-16	294.422	486.899	307.455	462.111	312.358	881.819	526.964	712.271	477.801	-0.896973	2.5782e-36	2.5866e-34
GRMZM2G032266	22.129	21.319	23.642	17.334	24.56	18.436	39.701	25.564	30.524	26.096	-0.605228	1.47998e-07	1.37784e-06	14.34	19.232	16.262	17.126	18.105	51.301	37.215	45.947	31.818	-0.626634	6.82562e-07	4.66429e-06
GRMZM2G032282	41.652	30.683	40.679	29.425	40.577	33.298	77.422	51.848	83.055	59.464	-0.701344	7.5279e-15	2.05757e-13	23.22	32.582	23.034	42.08	24.902	86.479	59.916	80.872	53.142	-0.843136	7.50311e-21	2.1691e-19
GRMZM2G032351	230.293	163.143	245.016	163.562	205.877	160.387	198.303	169.511	211.408	173.008	-0.639214	4.5445e-17	1.68549e-15	147.541	192.24	120.692	233.816	131.577	196.693	134.431	223.271	144.361	-0.917148	3.01809e-35	2.79024e-33
GRMZM2G032409	21.441	41.956	25.927	46.381	22.851	47.419	27.517	57.689	30.081	45.749	0.657443	6.58264e-12	1.17645e-10	52.26	23.905	49.364	30.546	53.772	25.425	50.464	31.112	53.431	0.696311	1.27318e-12	1.69197e-11
GRMZM2G032430	21.883	8.682	23.841	8.785	27.71	9.937	45.489	22.094	38.821	29.272	-1.37817	1.07613e-20	6.4124e-19	7.8	17.73	8.643	18.104	8.482	68.439	43.755	51.435	26.764	-1.26695	2.76021e-23	9.94262e-22
GRMZM2G032478	11.311	7.728	10.48	6.612	10.945	6.145	7.717	6.01	8.652	6.167	-0.828164	1.00534e-08	1.12157e-07	6.48	9.178	4.589	7.34	6.905	4.679	4.262	4.185	4.236	-0.618998	0.00273071	0.00936914
GRMZM2G032602	13.425	25.228	14.454	34.621	16.551	31.598	27.111	59.763	28.75	55.874	0.792364	1.68307e-14	4.41779e-13	22.26	8.761	17.554	16.566	35.069	12.966	26.667	18.602	39.327	0.829397	5.25236e-13	7.25898e-12
GRMZM2G032711	0.688	3.546	1.589	2.976	1.228	3.312	2.995	3.809	1.597	3.544	0.940545	0.00115702	0.00483617	3.54	1.377	4.232	1.468	4.295	5.13	5.485	3.488	5.584	0.723054	0.0086448	0.0258011
GRMZM2G032721	20.261	13.137	20.464	11.005	21.57	13.38	28.177	12.317	19.832	14.268	-1.02398	8.09841e-15	2.20392e-13	12	20.609	12.029	23.207	12.016	41.718	26.54	34.181	15.789	-1.1149	5.03365e-21	1.48047e-19
GRMZM2G032766	8.508	14.819	8.742	19.27	10.411	16.126	7.768	18.665	6.522	24.623	0.900488	9.0418e-08	8.73138e-07	8.4	8.594	10.292	6.99	17.834	6.37	18.228	6.464	17.762	0.650626	0.00399236	0.0130831
GRMZM2G032807	30.342	156.233	39.735	204.04	28.084	196.343	52.85	186.018	76.932	156.255	1.82923	3.90185e-09	4.67219e-08	249.842	22.904	240.003	25.234	207.641	25.763	187.258	33.205	206.505	2.86634	2.20131e-106	2.48454e-103
GRMZM2G032821	82.075	49.866	87.169	45.909	70.583	54	62.039	51.806	66.151	50.121	-0.786193	1.23074e-15	3.77417e-14	42.66	76.095	44.641	94.365	44.475	50.907	37.426	59.991	42.36	-1.01054	4.08205e-21	1.21111e-19
GRMZM2G032910	12.294	41.911	15.348	40.383	15.27	44.324	10.001	46.6	10.337	45.335	1.55916	2.0125e-35	5.75072e-33	53.16	18.189	55.378	18.314	98.791	14.037	71.688	15.068	72.638	1.80248	1.66698e-37	1.82814e-35
GRMZM2G032977	1.721	2.227	0.944	2.881	1.068	2.005	1.066	4.529	1.287	2.071	0.87921	0.00453122	0.0160912	3.72	0.667	2.183	1.188	2.664	0.902	2.869	0.977	3.321	1.35188	2.15625e-05	0.000115683
GRMZM2G033098	3	9.455	3.179	11.336	3.47	11.375	7.463	16.718	7.942	14.912	1.18091	1.21867e-11	2.09464e-10	9.54	2.795	8.955	1.258	10.928	6.089	13.713	5.953	15.981	1.45458	2.386e-10	2.50221e-09
GRMZM2G033175	1.033	2.818	1.043	3.542	0.801	2.266	1.777	4.571	1.464	4.602	1.29626	6.08152e-07	5.11116e-06	3.36	0.834	3.252	0.14	5.437	1.184	3.882	1.256	5.873	1.97965	3.15912e-07	2.26088e-06
GRMZM2G033236	5.016	2.546	6.556	1.653	10.999	1.918	6.041	3.301	7.897	4.787	-1.63934	2.37124e-11	3.88198e-10	2.88	6.508	2.896	5.872	2.229	5.299	3.08	9.813	2.647	-1.57933	1.11083e-12	1.48446e-11
GRMZM2G033515	0.787	11.5	1.54	10.344	0.801	9.719	0.914	8.465	1.109	6.766	2.93331	2.2175e-36	6.71822e-34	28.92	1.293	31.899	0.28	18.54	1.184	15.907	1.163	15.259	4.32424	3.84525e-21	1.14211e-19
GRMZM2G033555	10.13	21.183	14.205	22.388	12.013	22.707	11.372	19.977	9.406	19.837	0.655903	3.50759e-08	3.60154e-07	32.4	15.06	26.019	17.755	25.772	11.557	20.591	13.486	23.394	0.623084	5.01389e-06	3.00014e-05
GRMZM2G033630	1.426	3.318	1.887	3.117	1.815	3.399	1.625	3.767	2.662	3.452	0.628647	0.00930926	0.0297858	4.08	1.21	3.921	1.398	2.827	1.522	4.346	2.093	4.669	1.18384	1.81998e-05	9.89754e-05
GRMZM2G033641	3.787	6.909	4.123	8.502	4.965	7.496	4.366	9.227	3.816	8.837	0.712121	3.06767e-05	0.000184898	7.26	3.379	7.173	4.474	6.688	3.213	7.257	3.441	8.761	0.820971	3.67274e-05	0.000189103
GRMZM2G033952	0.246	0.909	0.149	0.992	0.16	0.872	0.203	2.159	0.089	2.854	2.82534	1.96051e-07	1.78685e-06	1.26	0.125	0.936	0	1.196	0	2.869	0.186	4.236	4.37758	1.20345e-10	1.3092e-09
GRMZM2G034024	0.934	3.591	1.54	3.259	0.747	3.399	1.269	5.037	2.396	6.536	1.45333	5.89405e-09	6.80808e-08	2.82	1.252	2.495	0.979	3.48	0.789	3.333	0.977	3.851	1.36351	2.74774e-05	0.000144526
GRMZM2G034061	54.438	34.001	58.708	31.267	60.919	30.988	49.347	28.569	45.787	34.795	-0.997587	3.45419e-21	2.23864e-19	28.92	51.481	31.008	55.571	24.467	52.598	35.401	52.923	27.293	-1.10165	7.85945e-26	3.52478e-24
GRMZM2G034120	54.291	32.501	49.917	29.897	51.95	30.944	68.842	51.129	64.421	52.146	-0.837558	2.61478e-17	9.99261e-16	22.92	42.136	21.118	47.322	21.476	84.506	49.452	80.965	43.852	-1.21708	3.17021e-37	3.38089e-35
GRMZM2G034157	0.688	4.727	2.434	7.132	1.602	8.281	3.249	5.248	4.614	5.385	1.20797	5.39953e-05	0.000308443	9.96	1.043	9.579	0.769	9.95	3.101	9.494	1.442	6.643	2.45374	1.89125e-17	3.98678e-16
GRMZM2G034197	0.492	2.409	0.695	3.353	0.801	2.31	0.457	3.936	0.621	2.623	1.99515	1.10441e-09	1.43374e-08	4.98	0.209	3.52	0.28	4.295	0.395	2.574	0.186	3.562	3.41268	1.2853e-17	2.75228e-16
GRMZM2G034360	0.787	8.046	0.944	5.621	0.747	8.891	1.422	8.719	1.242	7.456	2.66371	4.99685e-29	8.54768e-27	7.38	1.001	5.658	0.419	6.198	1.071	9.283	1.721	9.001	2.74058	1.64485e-21	5.04596e-20
GRMZM2G034668	1.475	3.727	2.086	3.967	2.189	4.053	2.437	4.275	2.396	4.602	0.726297	0.0010139	0.00429291	3	1.46	3.431	1.328	3.86	2.424	3.629	2.465	3.803	0.771339	0.0064495	0.0199366
GRMZM2G034917	18.687	13.819	19.371	12.233	21.09	11.506	19.343	10.666	16.638	12.289	-0.90106	1.13394e-12	2.29766e-11	11.04	20.4	12.029	20.76	11.472	17.307	11.772	19.253	11.119	-1.04055	2.35134e-16	4.45094e-15
GRMZM2G035063	3.295	11.046	5.911	12.989	5.232	15.472	3.706	9.269	5.324	9.941	1.08038	1.61428e-11	2.72801e-10	19.5	7.301	23.613	7.899	19.465	6.878	18.354	5.906	17.473	1.29521	1.57898e-20	4.44147e-19
GRMZM2G035103	2.311	4.5	3.328	5.951	2.883	6.625	2.335	7.111	3.061	9.297	1.00069	3.54964e-07	3.08535e-06	7.62	1.877	5.658	2.516	8.047	2.255	7.468	2.279	6.932	1.34266	2.0916e-10	2.20628e-09
GRMZM2G035202	39.636	27.137	39.735	25.741	36.199	29.767	30.258	22.094	31.634	23.749	-0.712276	9.48286e-14	2.24113e-12	27.36	40.133	26.642	42.989	24.467	37.884	27.215	33.437	22.913	-0.877015	9.80065e-19	2.32877e-17
GRMZM2G035222	28.67	20.092	35.066	17.948	41.912	17.826	28.278	12.317	31.722	17.95	-1.1929	1.05794e-21	7.30853e-20	16.08	31.331	15.816	23.696	19.954	14.207	10.76	21.857	11.071	-0.959247	5.71098e-11	6.40589e-10
GRMZM2G035248	3.983	13.864	4.52	14.642	5.446	17.477	12.844	31.617	11.535	29.042	1.29166	1.87427e-21	1.25014e-19	17.22	3.546	17.42	2.516	19.791	7.949	19.536	4.883	27.293	1.94201	8.35393e-22	2.64051e-20
GRMZM2G035256	24.637	13.773	20.364	12.422	24.72	11.767	18.328	10.37	18.678	12.749	-1.04736	1.10328e-17	4.44601e-16	11.94	19.107	9.49	13.141	13.103	18.942	12.11	16.137	12.178	-0.852344	1.15548e-07	8.69919e-07
GRMZM2G035278	0.049	1.409	0	1.795	0	1.482	0.355	1.905	0.222	1.841	3.75491	1.08332e-10	1.62149e-09	0.36	0	0.446	0	0.381	0.056	0.464	0.047	0.337	4.10744	0.000972232	0.00371923
GRMZM2G035517	36.095	29.865	40.132	20.735	29.632	25.06	27.72	20.655	29.815	18.64	-0.760632	9.0529e-12	1.58748e-10	17.64	27.159	17.331	37.536	19.193	36.193	18.144	31.484	14.393	-1.16452	3.21232e-25	1.37248e-23
GRMZM2G035526	15.392	30.91	18.576	32.401	17.566	32.077	15.383	26.072	14.641	25.728	0.602931	5.77164e-09	6.69832e-08	33.72	18.607	34.528	22.718	37.951	16.011	32.616	15.533	30.278	0.607067	2.06661e-08	1.72832e-07
GRMZM2G035636	2.164	0.909	1.887	0.52	2.136	0.567	1.472	0.846	1.553	1.703	-1.35118	0.000223174	0.00110908	1.74	2.086	2.049	3.355	1.033	2.086	2.7	5.72	1.877	-1.10583	0.00119105	0.00445828
GRMZM2G035651	2.311	7.182	2.732	6.376	2.029	7.191	2.234	7.576	2.396	6.904	1.34342	1.82216e-12	3.55521e-11	8.82	2.962	9.712	5.033	9.406	4.905	10.633	3.255	9.724	1.11046	4.83016e-09	4.3759e-08
GRMZM2G035665	17.163	12.319	17.831	13.555	17.673	12.901	13.454	9.862	13.532	10.172	-0.684994	4.95176e-09	5.81583e-08	10.2	18.94	11.539	17.545	11.472	12.459	10.169	13.812	8.905	-0.853269	4.89526e-10	4.94233e-09
GRMZM2G035704	0.984	7.818	1.043	8.88	1.068	9.109	2.082	9.904	1.331	10.033	2.59341	5.64144e-33	1.28963e-30	14.34	0.834	14.658	1.118	16.474	0.958	11.435	1.488	12.949	3.46363	1.32813e-52	3.7089e-50
GRMZM2G035749	50.209	31.729	54.338	29.378	65.351	27.806	71.33	48.42	73.072	53.665	-1.0021	9.36932e-19	4.42028e-17	22.74	53.901	27.177	40.332	29.849	74.077	50.549	78.733	45.2	-1.04615	4.91746e-18	1.10086e-16
GRMZM2G035755	9.344	2.455	13.063	2.928	9.824	3.879	5.28	4.571	7.675	2.808	-1.66463	8.39608e-14	2.00692e-12	1.44	8.219	1.96	5.382	1.903	3.439	1.646	3.953	2.311	-1.82331	5.41858e-11	6.09799e-10
GRMZM2G035790	14.605	28.547	12.517	24.23	13.989	23.317	4.518	10.285	6.699	10.172	0.639119	2.6606e-07	2.36659e-06	14.76	6.341	16.395	6.151	15.224	2.255	6.118	1.953	7.365	1.2245	1.3291e-12	1.76138e-11
GRMZM2G035805	8.508	3.955	7.202	4.912	8.916	3.312	4.721	2.836	3.816	2.393	-1.15311	2.91856e-09	3.55745e-08	2.94	5.59	2.584	7.969	2.447	2.65	1.435	2.093	1.203	-1.34993	4.8008e-08	3.81137e-07
GRMZM2G035848	8.852	6.455	7.649	6.187	8.756	6.014	4.468	3.174	4.437	3.682	-0.661291	5.63585e-05	0.000320125	4.86	6.967	3.831	4.264	4.567	3.664	2.574	2.837	2.503	-0.701435	0.00213127	0.00751619
GRMZM2G036063	0.098	2.591	0.199	1.134	0.32	1.351	0.355	1.524	0.311	0.967	2.25002	5.73119e-06	3.96797e-05	2.7	0.167	2.45	0	2.229	0.113	1.688	0.093	2.888	4.33384	4.06288e-15	6.86558e-14
GRMZM2G036113	1.869	6.909	2.235	10.202	2.296	6.581	4.315	5.883	4.037	5.569	1.03411	6.38606e-05	0.000358927	16.5	3.254	11.138	1.957	8.699	5.468	8.608	4.604	7.172	1.35101	2.49825e-06	1.56107e-05
GRMZM2G036282	2.901	12.046	3.079	11.619	2.189	13.729	2.132	9.1	2.751	7.962	1.79592	2.03986e-22	1.54967e-20	14.28	1.961	14.079	2.586	12.56	1.748	8.776	1.721	11.649	2.39334	5.75429e-33	4.61161e-31
GRMZM2G036286	1.967	12.319	1.639	13.13	1.922	14.252	6.245	15.787	6.611	13.854	1.92696	7.27583e-06	4.95418e-05	28.56	3.379	22.633	1.678	18.268	6.032	19.072	3.953	25.897	2.67865	9.74403e-10	9.57715e-09
GRMZM2G036288	0.049	0.591	0.199	1.039	0.214	0.915	0.102	0.804	0.222	0.967	2.2791	0.000100077	0.000539104	0.72	0.167	0.446	0.21	0.761	0.338	0.844	0.233	1.059	1.63509	0.0111349	0.0320807
GRMZM2G036290	8.704	7.637	10.033	6.235	8.329	5.884	6.854	5.375	7.276	5.799	-0.658034	1.34532e-05	8.68533e-05	8.64	10.054	7.217	11.254	7.721	8.287	7.046	7.859	4.765	-0.734688	3.96115e-06	2.4069e-05
GRMZM2G036351	2.41	9.182	3.129	9.73	2.456	12.334	5.94	10.751	7.409	10.31	1.16656	3.26037e-07	2.85166e-06	19.08	2.42	13.187	2.936	15.441	10.373	11.308	2.744	14.633	1.84371	0.000215329	0.000954801
GRMZM2G036409	3.147	9.682	2.732	11.808	2.723	9.763	5.788	16.761	6.877	14.222	1.35893	5.53832e-15	1.53716e-13	14.28	3.922	15.371	2.167	14.898	5.356	18.861	5.86	20.506	1.82931	3.34503e-24	1.29074e-22
GRMZM2G036448	9.048	8.273	13.957	8.502	13.188	8.542	10.814	7.365	9.583	5.615	-0.807745	1.34632e-08	1.47707e-07	6.48	18.356	6.995	10.974	10.711	13.023	5.949	7.348	4.862	-1.20363	7.98243e-09	7.03574e-08
GRMZM2G036455	21.49	18.683	25.381	13.461	16.925	16.78	35.183	22.644	31.234	26.418	-0.650134	4.84845e-07	4.14128e-06	10.38	20.317	14.925	20.411	15.496	45.72	26.625	38.878	22.239	-0.91569	3.68176e-14	5.67623e-13
GRMZM2G036505	35.309	27.001	33.526	27.63	38.015	29.026	40.057	26.03	36.203	28.259	-0.6553	1.56386e-10	2.30231e-09	20.22	37.046	24.682	39.354	24.086	39.181	30	37.437	25.32	-0.859495	2.11118e-16	4.02446e-15
GRMZM2G036703	0.541	1.455	0.149	1.7	0.481	1.569	0.508	1.905	0.666	2.439	1.74112	1.12895e-05	7.41218e-05	0.66	0.501	0.668	0.07	1.685	0.113	1.561	0.186	0.77	1.75395	0.0128794	0.0363338
GRMZM2G036783	6.491	3	5.762	2.456	8.543	3.094	3.249	1.693	3.505	1.427	-1.46452	2.08291e-13	4.65986e-12	4.62	14.017	5.703	16.916	5.981	6.709	1.435	7.162	1.588	-1.95259	4.32895e-24	1.65638e-22
GRMZM2G036826	16.917	62.548	19.023	65.699	18.847	67.423	48.636	76.185	40.241	69.728	1.14376	8.15334e-05	0.000448042	89.821	24.28	88.748	17.825	88.298	29.653	69.789	30.414	81.543	1.5532	1.15735e-26	5.50974e-25
GRMZM2G036872	32.26	25.865	30.298	20.262	27.016	22.925	37.924	31.32	40.019	29.042	-0.623038	3.12971e-11	5.04486e-10	19.2	26.491	19.737	30.966	21.15	55.248	36.92	51.993	35.765	-0.831713	2.13198e-16	4.0584e-15
GRMZM2G036908	40.669	85.503	46.242	90.968	43.14	79.409	30.563	62.726	27.019	55.138	0.750922	9.71728e-19	4.57586e-17	99.961	54.526	121.138	41.171	104.5	44.142	75.064	34.414	76.489	0.89002	2.41251e-18	5.53815e-17
GRMZM2G036918	4.131	10	3.924	10.533	3.737	10.024	3.249	9.227	3.239	6.904	1.09742	1.73441e-11	2.91729e-10	17.16	4.255	14.791	7.34	13.212	4.228	11.73	2.79	11.649	1.4642	1.36672e-12	1.80947e-11
GRMZM2G036940	0.443	1.955	0.497	2.456	0.427	1.918	0.254	3.217	0.399	2.669	2.33591	3.59364e-10	4.96788e-09	2.28	0.459	2.317	0.419	2.066	0.282	2.363	0.698	1.925	2.107	8.34963e-07	5.63605e-06
GRMZM2G037130	8.852	6.591	8.394	7.037	10.518	6.32	6.194	4.486	7.321	6.121	-0.674959	1.77477e-05	0.000111878	6.42	9.47	6.148	7.619	6.089	6.765	4.135	5.674	4.669	-0.725801	4.2901e-05	0.000217826
GRMZM2G037265	11.507	6.864	13.56	6.235	14.789	5.579	4.518	2.201	3.594	4.418	-1.06896	3.20035e-07	2.80502e-06	7.74	13.141	6.817	14.26	6.742	3.27	2.574	4.93	4.862	-0.921462	1.30986e-06	8.53744e-06
GRMZM2G037322	0.492	3.682	0.397	2.598	0.427	3.617	0.66	6.179	0.666	4.096	2.66003	5.52912e-19	2.71024e-17	3.96	0.709	3.386	0.419	3.425	0.338	5.654	0.698	4.332	2.70392	5.26417e-14	8.00255e-13
GRMZM2G037342	78.781	54.548	71.424	49.735	64.23	47.288	45.083	37.754	40.906	38.661	-0.616719	1.05989e-10	1.59021e-09	54.54	71.422	53.641	80.525	46.759	39.237	36.582	46.459	35.236	-0.670085	3.96938e-11	4.5349e-10
GRMZM2G037386	3.934	3.455	4.719	2.645	5.659	2.92	2.589	1.354	2.396	2.439	-0.82202	0.000436059	0.00201974	2.4	5.715	2.985	5.033	2.719	5.13	2.954	3.999	2.984	-1.06394	1.85776e-06	1.18687e-05
GRMZM2G037452	33.243	85.231	45.844	89.645	40.417	109.263	67.066	124.435	73.871	122.702	0.825339	1.03904e-14	2.8004e-13	161.401	35.085	145.419	34.671	132.392	23.227	84.81	33.809	108.981	1.73571	1.94046e-59	6.8264e-57
GRMZM2G037644	197.443	148.688	201.655	155.627	220.079	157.292	223.789	132.985	212.562	153.815	-0.744767	1.08482e-16	3.81522e-15	133.561	201.335	138.647	218.578	132.555	262.482	198.355	251.267	157.887	-0.81574	8.1945e-26	3.66897e-24
GRMZM2G038281	1.623	8.409	2.483	10.863	1.228	7.845	3.503	11.936	6.3	9.757	1.62004	1.41619e-11	2.4127e-10	13.38	2.837	8.509	1.188	15.224	4.059	19.747	7.348	19.977	2.06372	6.28425e-15	1.04343e-13
GRMZM2G038301	168.527	108.413	168.675	93.707	163.538	102.813	209.37	136.752	199.873	153.355	-0.877656	3.89766e-25	4.10086e-23	77.941	146.349	82.154	159.582	87.319	261.58	165.739	264.381	151.822	-1.10508	1.24938e-38	1.49749e-36
GRMZM2G038365	1353.92	984.038	1222.69	985.011	1323.84	1009	1132.7	771.965	1119.02	930.164	-0.644702	5.37367e-15	1.49974e-13	1001.29	1376.43	952.261	1087.51	920.057	1209.53	963.084	1074.64	826.645	-0.612602	1.20776e-15	2.13969e-14
GRMZM2G038485	6.295	14.046	5.662	13.697	6.674	16.213	5.026	8.253	5.102	7.916	0.773217	1.07917e-06	8.57131e-06	14.64	6.8	11.717	3.565	11.255	3.721	7.004	4.93	6.498	0.717339	0.000317588	0.0013597
GRMZM2G038519	2550.09	1655.88	2109.48	1456.33	2212.32	1504.02	2693.43	1749.42	2713.12	2101.73	-0.789073	1.47474e-23	1.26566e-21	932.887	1754.69	1049.88	1382.77	1029.34	2423	1696.46	2268.51	1421.32	-0.911482	1.28454e-24	5.16257e-23
GRMZM2G038722	1.131	3.046	0.844	2.173	1.121	3.399	0.965	3.301	1.065	3.406	1.32376	1.36664e-06	1.06858e-05	3.66	1.168	3.119	0.839	2.447	0.789	2.278	1.488	2.166	1.08573	0.00116481	0.00437255
GRMZM2G038833	154.365	113.323	150.496	111.466	151.952	109.83	184.392	110.214	170.457	130.205	-0.743555	1.12946e-16	3.95564e-15	85.681	136.045	97.079	126.659	98.411	201.879	138.692	168.906	118.319	-0.779559	9.44952e-21	2.71729e-19
GRMZM2G038893	1.328	3.955	2.036	3.259	1.869	4.271	1.929	5.079	2.529	5.569	0.944605	2.70523e-05	0.000165312	5.4	1.335	4.455	0.629	8.373	1.691	6.456	2.279	8.039	1.77654	2.54413e-09	2.37721e-08
GRMZM2G038973	12.884	7.864	12.119	7.085	8.916	7.976	13.504	12.401	14.641	13.025	-0.630697	8.94254e-06	5.98374e-05	3.78	6.425	4.01	6.011	5.328	18.773	8.565	14.138	9.146	-1.0068	3.96678e-08	3.18754e-07
GRMZM2G039009	0	0.773	0	1.275	0.053	1.046	0	2.37	0	3.82	6.61989	6.77129e-18	2.7822e-16	0.18	0	0.045	0	1.794	0	1.308	0.093	1.733	3.80645	0.000195982	0.00087855
GRMZM2G039094	11.704	6.182	11.374	7.132	10.732	7.06	9.291	6.899	11.269	7.042	-0.90887	8.66495e-11	1.31496e-09	4.62	9.178	3.921	10.695	4.567	5.187	3.671	8.231	3.899	-1.24543	5.7111e-11	6.40589e-10
GRMZM2G039246	47.947	19.228	52.599	15.823	57.663	15.211	26.197	16.126	30.613	19.837	-1.50869	5.98518e-09	6.90066e-08	12.36	36.671	18.4	47.043	15.061	21.874	9.958	25.252	15.404	-1.45095	2.35503e-26	1.09422e-24
GRMZM2G039419	5.901	20.228	8.394	22.766	8.329	24.058	8.885	24.421	10.737	19.054	1.15208	1.11685e-16	3.92237e-15	29.46	8.469	27.221	7.34	27.783	8.287	23.798	9.534	24.838	1.38489	2.93592e-25	1.26035e-23
GRMZM2G039455	172.117	120.096	174.437	117.134	168.93	120.944	145.249	133.662	166.819	123.761	-0.673311	1.76985e-17	6.92141e-16	101.581	161.618	92.446	202.571	94.333	122.165	87.764	148.723	89.293	-1.05425	1.97014e-30	1.28217e-28
GRMZM2G039586	97.468	52.32	89.056	51.482	82.863	51.123	88.135	48.166	83.898	45.657	-1.07506	9.88937e-38	3.65703e-35	40.98	91.698	44.552	80.176	43.551	79.263	44.388	69.804	30.855	-1.26033	2.19161e-40	3.01352e-38
GRMZM2G039723	4.721	3.182	5.215	3.495	4.965	3.574	4.721	3.217	5.058	4.188	-0.734592	8.27326e-05	0.000453838	2.16	4.631	2.629	2.726	2.447	5.75	3.376	3.395	2.599	-0.945948	0.000149955	0.000688937
GRMZM2G039757	17.949	45.365	25.132	58.047	18.901	49.118	37.721	92.819	37.667	74.698	0.989821	3.83447e-27	5.21198e-25	77.941	16.103	85.451	11.673	89.059	19.337	67.637	15.812	95.214	2.14598	2.02859e-54	6.17422e-52
GRMZM2G039810	1.524	1.273	1.49	1.039	1.655	0.741	2.183	1.566	2.662	1.933	-0.80982	0.00625631	0.0213317	1.2	2.461	0.846	2.377	0.816	4.059	2.068	2.651	1.877	-1.20956	0.000212905	0.000945903
GRMZM2G039811	9.589	25.592	11.573	27.394	11.799	26.063	14.012	37.754	16.948	28.858	0.94831	1.57809e-15	4.80419e-14	27.3	8.803	24.147	13.98	28.327	9.471	30.591	14.742	30.952	1.06224	6.4675e-16	1.16795e-14
GRMZM2G039886	17.999	44.138	16.093	54.363	16.605	51.995	10.814	21.755	10.426	20.665	1.09918	3.10586e-16	1.03034e-14	79.681	29.62	73.11	25.094	58.611	24.016	53.038	13.3	47.27	1.14664	8.22732e-25	3.35635e-23
GRMZM2G039930	22.719	17.728	23.99	16.153	21.837	20.92	34.421	20.612	29.77	26.51	-0.627598	3.21319e-07	2.81432e-06	15.36	20.067	16.663	31.595	17.453	40.308	31.603	39.715	26.764	-0.76968	1.01444e-11	1.2262e-10
GRMZM2G039961	5.114	12.819	5.762	11.572	7.261	13.031	14.164	18.919	10.692	19.1	0.623476	3.83695e-05	0.000225957	14.16	6.592	13.366	5.942	17.29	10.26	15.865	10.464	17.04	0.747526	6.28012e-06	3.69657e-05
GRMZM2G039988	21.441	10.728	19.52	9.966	27.336	14.47	18.734	11.809	20.941	10.079	-1.16964	1.73574e-25	1.94284e-23	5.88	14.017	6.772	16.427	4.295	12.403	4.599	7.534	4.429	-1.51101	3.58443e-17	7.38927e-16
GRMZM2G040115	2.901	10.364	3.03	11.005	2.509	9.501	3.554	8.38	4.525	7.778	1.26889	1.78949e-10	2.61164e-09	13.74	4.506	16.573	4.404	12.995	4.059	11.308	3.674	12.275	1.52883	2.18966e-18	5.04797e-17
GRMZM2G040309	4.868	6.728	3.328	9.541	3.791	10.286	3.402	13.629	4.836	15.51	1.17925	2.49333e-09	3.06739e-08	9.78	2.336	10.737	2.866	10.167	2.819	15.148	4.325	16.078	1.73647	2.69619e-20	7.46009e-19
GRMZM2G040397	22.129	44.729	28.56	48.554	24.72	55.874	26.044	57.774	29.371	46.025	0.702009	9.00315e-13	1.84811e-11	58.44	23.947	52.171	23.486	62.037	20.182	50.844	25.764	53.624	0.974463	4.09364e-21	1.21322e-19
GRMZM2G040452	7.376	6.046	8.444	6.849	12.44	6.058	11.068	6.687	12.778	7.042	-0.896932	2.5507e-08	2.68031e-07	5.76	9.011	5.124	5.452	5.437	8.118	7.553	10.185	5.247	-0.781615	8.14823e-05	0.000394109
GRMZM2G040664	0.246	2	0.149	1.795	0.16	1.351	0.203	0.846	0.621	0.828	2.10749	9.19135e-05	0.000498653	3.12	0.125	2.406	0.28	2.773	0.113	1.097	0.372	1.685	3.14605	7.42411e-10	7.37186e-09
GRMZM2G040706	3.393	1.455	3.079	1.322	3.417	1.83	3.452	2.159	3.904	2.577	-1.15856	8.98543e-07	7.28864e-06	1.44	2.002	0.668	2.447	0.924	3.721	2.363	4.092	2.022	-1.25503	4.73746e-05	0.000238751
GRMZM2G041022	6.934	4.318	7.848	5.195	6.994	6.232	11.981	6.56	8.252	6.95	-0.761735	4.8849e-06	3.43021e-05	2.64	5.549	4.322	7.06	6.307	9.527	7.215	8.65	6.161	-0.780452	0.000100504	0.000477373
GRMZM2G041039	0.098	2.773	0.199	4.204	0.053	3.269	0.152	2.159	0.177	1.243	3.99814	1.12155e-16	3.9334e-15	9.12	0	6.282	0	6.742	0	3.797	0.047	4.573	8.51544	1.61008e-46	3.13768e-44
GRMZM2G041175	92.402	209.054	114.884	206.307	114.898	217.481	188.911	320.992	229.377	337.041	0.602954	3.64706e-11	5.82278e-10	290.882	110.68	282.506	105.969	280.66	127.408	240.507	144.677	263.594	0.945774	4.49365e-20	1.21612e-18
GRMZM2G041493	0.836	20.774	2.483	24.324	0.534	18.218	2.285	15.745	2.263	13.807	3.38106	3.58388e-11	5.72919e-10	49.56	1.001	39.518	0.489	39.364	1.128	20.591	0.977	25.32	4.91198	1.41531e-89	1.12759e-86
GRMZM2G041732	3.836	8.728	4.272	6.99	4.271	9.065	5.178	13.629	5.679	10.54	0.808622	2.87656e-07	2.54339e-06	10.86	4.714	10.648	5.103	11.255	11.782	19.198	12.603	22.432	0.695261	3.37233e-06	2.07048e-05
GRMZM2G041774	0.197	0.955	0.348	1.275	0.214	1.961	0.812	1.651	0.754	1.749	1.56078	0.000320695	0.00153254	2.52	0.292	2.629	0.14	2.229	0.62	1.899	0.14	1.252	2.74659	3.89563e-08	3.13596e-07
GRMZM2G041809	0.59	2.364	0.944	2.787	0.908	3.094	1.625	3.428	2.351	2.715	1.02427	0.000941734	0.00402325	4.08	0.501	4.188	0.07	3.045	1.128	3.038	0.977	3.899	2.36103	3.61347e-09	3.3214e-08
GRMZM2G041959	12.835	34.456	19.023	40.572	14.255	46.896	30.969	66.112	31.19	53.389	0.963844	2.95563e-15	8.7438e-14	63.12	14.143	54.844	16.007	68.289	15.503	57.215	20.23	66.765	1.74998	1.07401e-50	2.71896e-48
GRMZM2G041961	2.754	1.364	2.583	1.795	3.043	2.615	12.641	6.391	9.849	9.481	-0.794996	0.00014902	0.000773748	0.78	1.085	1.025	1.258	0.816	11.05	9.325	6.557	5.584	-0.702904	0.00682741	0.020985
GRMZM2G042027	22.179	18.137	23.841	15.823	22.798	19.046	28.329	19.723	27.951	20.711	-0.667833	2.25321e-10	3.2211e-09	13.08	17.355	14.168	21.11	14.734	29.541	25.949	26.275	21.565	-0.64086	1.07444e-07	8.12523e-07
GRMZM2G042040	60.389	128.05	69.685	145.614	57.93	154.459	61.379	99.252	68.769	97.895	0.70531	1.14887e-09	1.48608e-08	189.601	96.245	193.892	104.081	176.704	75.486	153.165	58.085	123.566	0.760204	8.25139e-21	2.37781e-19
GRMZM2G042061	20.654	13.546	19.52	11.383	21.357	14.339	25.537	14.814	22.095	15.741	-0.895258	2.40322e-15	7.18565e-14	11.46	18.69	11.539	23.417	11.418	28.188	20.169	24.09	12.708	-1.04999	1.07736e-16	2.11474e-15
GRMZM2G042171	226.801	166.507	254.95	165.971	248.483	166.009	147.585	140.476	158.878	136.602	-0.635987	7.00506e-13	1.45578e-11	128.341	205.506	141.899	218.229	141.744	165.968	155.444	141.096	133.338	-0.630276	9.61009e-11	1.05349e-09
GRMZM2G042278	1.131	6.546	2.93	9.824	1.548	5.491	5.788	15.364	5.235	13.347	1.46719	3.10656e-14	7.85102e-13	5.58	0.96	5.302	1.957	8.699	1.804	8.776	1.488	10.301	2.19166	6.24935e-21	1.81828e-19
GRMZM2G042343	5.016	10.046	4.917	12.186	5.499	11.332	6.803	13.078	7.276	13.163	0.778206	1.20154e-07	1.13373e-06	13.92	5.173	13.722	7.479	15.169	5.356	12.7	7.162	14.682	1.01076	2.01834e-10	2.13316e-09
GRMZM2G042347	0.541	2.318	0.348	1.228	0.267	1.961	0.914	1.82	1.198	2.669	1.45535	9.92011e-05	0.000534843	1.92	0.167	1.871	0	1.577	0.226	1.603	0.419	2.118	3.09761	1.40869e-08	1.20109e-07
GRMZM2G042364	0.049	0.227	0.099	0.52	0.16	0.261	0	1.058	0.222	0.874	2.18938	0.00640402	0.0217469	0.36	0.083	0.535	0	0.381	0.113	0.464	0.047	0.529	2.23002	0.0186785	0.0499914
GRMZM2G042443	3.541	9.046	4.57	7.51	4.538	8.412	5.331	9.608	4.437	8.883	0.711059	1.55978e-05	9.94229e-05	10.38	4.38	10.737	4.334	10.385	9.246	13.207	8.557	13.286	0.686619	0.000112398	0.000528581
GRMZM2G042492	140.448	92.322	137.135	87.756	140.473	95.491	165.862	87.316	144.37	107.468	-0.879211	3.41033e-20	1.89307e-18	76.681	129.411	79.749	127.428	82.589	175.608	114.178	153.327	98.15	-0.940279	9.48624e-32	6.85235e-30
GRMZM2G042538	1.721	3.546	1.242	3.92	1.442	3.487	4.975	7.915	3.372	7.686	0.886184	6.81489e-05	0.000380393	4.92	1.627	4.455	1.468	7.068	5.187	7.3	4.185	7.846	1.06363	5.89449e-05	0.000292168
GRMZM2G042636	7.426	15.364	8.841	17.428	8.97	18.697	7.514	14.814	7.409	13.761	0.744883	2.41035e-09	2.97403e-08	19.68	9.929	18.712	9.506	20.824	5.863	18.523	7.255	16.8	0.944876	1.72609e-10	1.8379e-09
GRMZM2G042664	36.538	27.547	38.791	24.371	40.31	26.324	35.284	27.046	31.323	30.561	-0.670372	1.23281e-09	1.58447e-08	22.5	38.214	24.637	40.612	24.847	39.519	26.54	43.017	32.203	-0.870794	5.01447e-18	1.12073e-16
GRMZM2G042666	61.864	45.32	65.265	49.593	73.413	45.065	46.2	34.579	45.077	39.029	-0.683655	3.99645e-12	7.4002e-11	42.54	62.495	40.543	52.914	42.953	49.61	36.751	50.225	38.124	-0.746529	8.53988e-14	1.26964e-12
GRMZM2G042806	49.717	28.819	47.235	29	43.247	27.283	16.398	16.295	17.614	17.535	-0.693495	6.25304e-08	6.17592e-07	20.88	40.509	17.865	50.118	15.441	15.447	10.506	17.486	11.071	-1.30803	7.63527e-19	1.82546e-17
GRMZM2G042992	87.042	154.824	86.374	162.996	71.918	160.169	45.895	103.358	42.237	86.159	0.771247	3.03682e-21	1.98864e-19	219.722	113.642	210.732	118.621	196.549	69.849	121.604	68.595	126.069	0.609902	1.1102e-15	1.97071e-14
GRMZM2G043056	12.442	23.774	14.553	27.158	12.921	28.503	17.16	34.579	18.501	30.192	0.688257	9.70562e-11	1.46581e-09	28.38	13.267	29.895	16.287	30.121	18.886	31.308	20.881	34.369	0.639042	3.07066e-08	2.50688e-07
GRMZM2G043095	3.885	11.546	4.57	14.595	3.684	13.293	5.686	16.761	4.437	18.042	1.48841	5.60913e-23	4.57945e-21	9.06	3.796	10.425	3.146	14.136	2.481	14.051	4.697	15.789	1.54308	1.55271e-13	2.26006e-12
GRMZM2G043191	25.473	56.911	30.05	56.819	23.065	57.356	34.675	58.832	43.746	56.196	0.651993	7.70785e-08	7.51537e-07	99.901	19.608	84.872	19.083	82.969	16.462	50.675	19.718	55.934	1.7136	2.10605e-37	2.27285e-35
GRMZM2G043212	117.679	85.912	110.265	74.437	118.475	92.135	169.822	99.506	150.67	121.414	-0.741151	3.39512e-15	9.83569e-14	61.62	85.649	64.779	115.965	74.107	199.117	132.785	173.231	112.158	-0.842702	4.5986e-27	2.26074e-25
GRMZM2G043275	106.467	84.276	104.006	74.673	98.987	85.99	92.247	58.324	85.051	66.138	-0.655636	1.0688e-12	2.17973e-11	81.361	104.547	73.556	108.555	70.736	71.089	60	75.617	59.545	-0.673286	3.70641e-15	6.28103e-14
GRMZM2G043291	211.409	387.151	230.165	405.954	168.183	368.976	218.61	402.426	240.202	376.852	0.622599	6.1614e-15	1.6998e-13	395.463	198.331	417.945	231.3	374.015	180.175	321.225	203.227	348.748	0.65103	1.65825e-15	2.90547e-14
GRMZM2G043338	11.36	9.728	10.778	10.438	16.658	8.019	5.28	4.444	7.321	5.799	-0.632115	0.000163473	0.000840977	8.04	13.183	6.995	8.947	8.373	5.638	5.612	6.139	4.477	-0.678124	0.000260447	0.00113461
GRMZM2G043348	13.671	31.501	14.205	36.982	15.163	35.215	10.661	29.077	9.672	24.071	1.0639	2.63093e-23	2.22005e-21	41.46	18.273	40.364	13.211	40.887	9.866	27.848	9.394	30.085	1.21614	7.60986e-23	2.65639e-21
GRMZM2G043453	125.498	87.822	113.99	86.811	114.685	98.978	202.009	143.355	198.098	158.602	-0.635583	3.72944e-14	9.30361e-13	72.661	103.504	74.714	148.748	79.925	273.87	193.587	255.592	163.904	-0.901132	4.22026e-28	2.28395e-26
GRMZM2G043484	7.967	16.728	8.493	17.57	7.208	18.349	10.357	20.993	11.491	16.799	0.753025	2.0633e-08	2.19381e-07	23.82	8.26	21.786	5.243	21.803	15.39	23.587	14.045	24.646	0.981141	4.59224e-08	3.65437e-07
GRMZM2G043493	60.438	38.956	55.679	42.744	57.716	31.641	22.541	15.618	21.518	15.464	-0.827123	6.48994e-15	1.78162e-13	32.22	63.913	36.043	57.808	29.578	18.209	16.034	18.369	12.13	-0.9578	3.0421e-15	5.19247e-14
GRMZM2G043500	38.554	23.228	35.116	22.482	31.074	24.755	43.001	27.765	41.616	29.042	-0.819201	2.11156e-16	7.13674e-15	16.08	26.825	15.816	27.121	18.268	38.391	24.937	36.181	22.143	-0.962174	1.78332e-18	4.12524e-17
GRMZM2G043857	6.098	14.364	7.103	17.003	6.193	16.257	6.143	18.454	8.075	21.264	1.12797	1.25213e-18	5.74562e-17	6.36	2.336	7.262	1.188	15.496	4.397	16.54	3.906	17.762	1.68925	0.0013136	0.00487304
GRMZM2G043878	20.605	9.819	25.629	15.445	30.433	11.593	16.449	14.856	15.262	15.602	-0.908841	1.65384e-07	1.52895e-06	7.02	25.24	6.326	21.32	7.666	8.625	10.928	14.231	8.472	-1.31126	0.00117112	0.00439442
GRMZM2G043921	0.787	2.682	0.894	2.928	1.014	3.182	0.711	1.481	0.754	2.439	1.34374	1.20678e-05	7.88199e-05	6.78	0.292	5.925	0.35	3.045	0.902	4.177	0.791	2.647	2.45237	3.86683e-11	4.42334e-10
GRMZM2G044027	14.261	42.411	17.086	47.704	17.085	50.557	42.29	76.947	38.777	63.146	0.979677	4.54374e-13	9.71572e-12	50.22	13.976	51.681	13.211	53.174	17.589	60.718	28.74	67.343	1.47509	7.09252e-32	5.19249e-30
GRMZM2G044104	1.475	1.273	1.589	1.559	2.403	2.136	3.402	1.608	3.416	2.117	-0.703051	0.0106863	0.0336106	1.38	2.712	1.96	2.656	1.685	5.299	3.038	3.116	2.551	-0.878261	0.000865907	0.00334938
GRMZM2G044128	5.95	13.364	7.748	13.083	5.393	15.516	6.397	19.893	7.143	14.728	0.975419	2.16565e-11	3.57567e-10	16.02	7.843	18.088	9.506	18.16	8.964	24.093	10.464	22.143	0.881804	7.19289e-11	7.99184e-10
GRMZM2G044194	0.541	2.818	1.54	4.062	0.481	2.223	1.371	2.539	1.375	2.854	1.27564	3.46206e-05	0.000205955	2.64	0.375	2.094	0.559	6.307	0.564	2.658	0.605	2.407	2.38347	5.64157e-10	5.66206e-09
GRMZM2G044247	37.964	20.91	30.099	17.901	26.322	24.319	81.281	54.98	81.857	63.699	-0.776946	3.31715e-12	6.23881e-11	13.62	31.164	18.222	34.88	18.54	113.821	64.895	89.29	56.608	-1.08247	1.12076e-29	6.77589e-28
GRMZM2G044281	0.885	2.409	0.944	2.692	0.694	2.005	0.762	2.328	1.464	2.117	1.06117	0.000700135	0.00308491	4.74	0.751	3.431	0.35	2.555	0.564	1.266	0.326	1.492	1.99645	6.18768e-07	4.25627e-06
GRMZM2G044359	5.508	5.273	7.55	3.826	7.475	3.922	13.048	5.883	10.692	7.686	-0.97057	1.02903e-07	9.83508e-07	3.06	6.3	3.475	4.544	3.915	9.302	6.709	11.44	5.776	-0.942428	2.03612e-06	1.29288e-05
GRMZM2G044423	0.049	1.318	0.248	0.756	0.053	1.307	0.102	1.524	0.266	1.335	2.92723	8.01601e-07	6.58139e-06	1.74	0.334	1.381	0	0.87	0.282	1.73	0.233	1.252	2.80458	4.37679e-06	2.6458e-05
GRMZM2G044481	0.787	7.909	0.546	14.122	1.762	16.039	1.472	27.384	1.242	43.77	3.85921	5.24078e-19	2.57895e-17	0.96	0.417	0.98	2.097	73.618	0.507	21.73	0.651	32.011	3.45926	0.00857001	0.0256145
GRMZM2G044493	0.492	1.227	0.497	1.086	0.854	1.743	0.965	2.116	0.71	1.841	0.943605	0.00752267	0.0249197	1.08	0.542	1.381	0.14	2.12	0.395	1.477	0.837	1.203	1.59379	0.00280294	0.00957814
GRMZM2G044537	0.393	1.682	0.348	1.889	0.481	2.048	0.355	2.455	0.355	3.176	2.27423	1.94857e-09	2.43897e-08	1.2	0.292	1.247	0.35	2.284	0.226	1.941	0.419	1.588	1.87019	0.000124461	0.000580376
GRMZM2G044670	0.049	1.091	0.199	2.267	0	1.525	0.051	2.074	0.133	1.335	4.07374	4.02495e-12	7.44202e-11	1.68	0.042	2.005	0	1.903	0.169	4.599	0	2.455	5.53125	1.21833e-18	2.86476e-17
GRMZM2G044851	5.557	3	4.47	1.984	4.431	1.7	8.986	8.084	12.911	8.745	-1.03034	1.03145e-07	9.84316e-07	2.04	5.507	1.247	2.586	1.522	4.115	2.616	2.93	3.033	-1.00473	0.00179463	0.00646189
GRMZM2G045102	1.279	0.591	0.993	0.614	0.747	0.567	2.335	0.804	1.553	1.427	-1.02627	0.00669108	0.0225481	0.72	1.126	0.98	2.796	1.359	2.932	2.236	1.86	1.829	-0.820822	0.0150968	0.0417344
GRMZM2G045286	18.785	16.682	21.705	12.941	19.595	14.295	22.389	18.2	21.873	18.686	-0.625383	5.74686e-08	5.72773e-07	13.86	17.355	13.588	17.825	11.69	34.389	25.612	30.74	20.939	-0.722539	1.46041e-10	1.56671e-09
GRMZM2G045318	10.327	20.592	10.48	19.412	9.397	24.102	17.515	29.077	18.723	24.025	0.609634	7.059e-06	4.81567e-05	23.82	11.681	25.439	9.087	27.946	16.687	31.772	15.626	30.037	0.910688	1.60743e-11	1.9039e-10
GRMZM2G045431	1.377	3.546	0.695	2.928	0.801	2.876	1.015	1.778	0.71	2.9	1.36685	1.19557e-05	7.81082e-05	2.94	1.043	3.208	1.118	2.012	0.62	1.772	0.512	1.925	1.2685	0.000345111	0.0014632
GRMZM2G045596	0.541	3.182	1.093	3.259	1.014	3.225	1.066	3.725	1.154	3.866	1.59904	7.30993e-09	8.33631e-08	1.92	0.793	2.272	1.328	3.317	0.733	2.405	1.116	2.359	1.2452	0.000318125	0.00136157
GRMZM2G045720	7.376	144.733	17.086	185.714	7.261	169.234	16.195	173.236	13.576	148.246	3.57324	9.92894e-44	5.80635e-41	355.803	13.433	283.887	17.056	257.988	7.836	194.136	11.068	231.873	4.23683	3.52482e-204	1.90961e-200
GRMZM2G045779	3.59	7.318	4.47	7.84	3.844	8.063	6.245	12.782	7.232	11.23	0.659982	1.88007e-05	0.000118072	10.92	3.838	11.049	3.076	10.113	8.682	12.743	5.767	12.708	0.987994	3.14114e-07	2.2492e-06
GRMZM2G045883	0.148	0.591	0	1.086	0	1.09	0.254	0.72	0.222	0.828	2.69583	0.000255053	0.00124608	6.6	0.125	2.584	0	3.317	0	8.186	0.14	4.429	5.39559	2.50216e-22	8.3266e-21
GRMZM2G045976	12.196	20.092	13.162	26.686	12.227	26.194	14.926	31.913	16.016	29.18	0.713035	1.09637e-10	1.6381e-09	31.8	10.638	27.89	14.539	29.849	12.459	26.878	13.486	25.945	0.898046	4.76215e-14	7.27564e-13
GRMZM2G046024	2.065	5.955	2.185	7.085	1.281	7.278	2.132	9.1	3.194	6.904	1.51338	2.13199e-12	4.12075e-11	10.26	2.002	7.396	0.769	8.645	1.748	8.186	1.86	9.868	2.25693	3.74457e-19	9.32288e-18
GRMZM2G046092	6.688	4.227	5.563	3.779	5.926	4.053	7.361	5.333	6.078	4.741	-0.766365	5.31201e-06	3.69811e-05	3.18	6.758	2.985	7.689	2.936	5.299	3.502	6.371	3.466	-1.19037	2.40848e-08	1.99819e-07
GRMZM2G046317	37.325	28.047	44.553	27.961	45.596	26.15	38.33	30.051	39.353	30.561	-0.768089	2.94946e-14	7.48408e-13	26.22	40.676	29.137	27.121	27.946	45.777	29.114	51.667	31.577	-0.7576	1.46023e-09	1.40664e-08
GRMZM2G046353	0.197	1	0.248	1.417	0.16	1.351	0.305	1.312	0.177	1.151	2.27932	3.19882e-06	2.32882e-05	1.38	0.375	1.515	0.14	1.957	0.169	1.308	0.14	1.011	2.58292	3.13438e-06	1.93183e-05
GRMZM2G046359	2.41	5.364	2.98	4.109	2.242	3.879	1.269	4.148	1.508	3.544	0.804982	0.000589514	0.00264524	4.38	1.877	3.698	0.979	4.078	1.635	2.869	1.488	3.803	0.99768	0.00050395	0.00205961
GRMZM2G046382	1.279	2.773	2.136	3.873	1.548	5.23	0.609	2.328	1.242	1.473	0.925755	0.00130931	0.0053947	5.22	1.836	7.084	0.419	5.437	1.522	3.08	0.465	2.647	1.85978	5.57869e-08	4.39034e-07
GRMZM2G046430	12.835	8	19.371	7.699	22.691	8.019	18.378	11.851	20.32	14.59	-1.16756	4.33183e-14	1.07107e-12	3.72	11.181	5.48	10.275	4.676	11.444	7.848	19.393	8.424	-1.3707	2.61649e-14	4.10159e-13
GRMZM2G046459	11.36	9.046	9.934	6.612	13.561	7.583	20.206	11.343	16.593	13.347	-0.829102	4.636e-09	5.46028e-08	6.72	8.719	7.529	6.78	5.818	25.143	12.743	15.626	13.526	-0.656138	5.60943e-05	0.000279162
GRMZM2G046498	75.977	44.593	71.374	42.792	74.961	34.867	26.501	27.681	32.033	24.807	-0.83752	1.17446e-10	1.74854e-09	31.44	50.772	27.221	64.448	29.36	21.761	17.679	28.229	20.362	-1.05743	8.60425e-16	1.54352e-14
GRMZM2G046583	13.573	31.138	12.517	31.551	11.799	29.898	12.438	53.668	14.863	44.506	1.26719	9.51723e-24	8.22407e-22	31.44	9.637	32.033	11.184	32.894	18.773	46.287	17.021	44.141	1.21081	1.00987e-25	4.48448e-24
GRMZM2G046587	224.146	157.779	203.095	141.694	182.278	146.266	265.165	187.457	249.342	239.33	-0.628555	8.07054e-12	1.42415e-10	151.261	201.585	150.72	268.137	150.552	380.757	253.25	317.49	238.564	-0.807699	1.68338e-25	7.37855e-24
GRMZM2G046601	46.521	27.637	45.447	26.166	37.694	24.581	28.075	22.348	39.442	24.393	-0.887179	1.44113e-20	8.42762e-19	15.84	31.122	15.593	20.551	21.694	17.645	15.781	18.183	12.949	-0.746447	3.79004e-06	2.30811e-05
GRMZM2G046681	341.776	253.828	340.578	231.576	294.88	250.386	360.915	253.95	356.754	280.384	-0.663287	1.51453e-17	6.00699e-16	206.402	305.006	228.019	403.045	213.459	406.52	276.668	407.616	260.225	-0.888239	8.1417e-30	5.00092e-28
GRMZM2G046750	0.443	3.227	0.447	2.55	0.32	3.269	0.508	3.725	0.754	2.301	2.35286	1.10742e-11	1.91652e-10	2.4	0.417	2.094	0	1.359	0.169	2.405	0.744	2.166	2.83449	1.83739e-07	1.34735e-06
GRMZM2G046782	1.475	4	1.093	5.054	1.388	3.705	1.422	4.021	1.02	3.912	1.44658	1.47613e-08	1.60479e-07	8.82	0.876	7.93	0.21	5.328	0.958	3.755	0.605	3.61	2.58072	6.70079e-15	1.10745e-13
GRMZM2G046848	2.164	9.182	2.285	11.619	1.602	8.499	2.285	7.872	2.618	8.745	1.81798	3.90434e-21	2.5174e-19	3.3	1.335	3.475	2.447	9.95	1.184	5.654	2.418	3.466	1.03608	0.00090481	0.00348344
GRMZM2G047002	119.646	314.558	121.092	294.535	112.976	290.439	142.508	250.648	131.903	226.857	0.879364	2.61457e-16	8.70808e-15	426.363	218.481	465.527	132.251	430.56	173.015	301.309	135.051	375.174	1.04457	8.91908e-20	2.35938e-18
GRMZM2G047042	58.618	45.411	55.083	42.319	58.944	44.716	51.987	37.161	49.425	39.535	-0.63859	4.24211e-13	9.1017e-12	34.44	46.516	29.271	60.114	32.242	53.105	37.511	53.62	34.417	-0.936291	2.4538e-23	8.89807e-22
GRMZM2G047055	192.968	117.914	196.042	138.955	159.8	138.944	153.677	125.832	155.107	124.774	-0.650121	1.52333e-13	3.4855e-12	123.721	207.05	120.648	214.454	120.376	93.301	92.11	101.52	86.742	-0.769283	2.06765e-11	2.42251e-10
GRMZM2G047095	29.063	57.457	38.493	63.101	32.355	63.414	37.518	72.503	38.2	63.238	0.620037	4.04923e-13	8.73825e-12	75.481	31.957	76.897	41.241	71.715	31.175	64.684	35.065	74.467	0.813665	5.84236e-19	1.42318e-17
GRMZM2G047139	10.671	21.637	12.467	23.663	11.693	24.886	17.16	32.506	15.04	33.506	0.774025	1.65636e-12	3.27097e-11	27.84	11.347	27.221	9.157	30.828	10.373	31.646	11.626	38.461	1.29738	5.04762e-24	1.90964e-22
GRMZM2G047310	21.146	60.866	22.45	70.469	19.595	63.239	35.944	68.355	31.234	54.309	1.06669	3.85463e-15	1.10775e-13	88.741	16.562	73.378	23.836	72.258	21.479	57.595	30.879	72.156	1.44941	1.51897e-27	7.86729e-26
GRMZM2G047365	3.737	10.273	4.669	9.871	4.058	10.329	5.788	12.74	6.078	11.23	0.926388	1.79813e-09	2.25966e-08	14.04	5.215	13.499	9.646	13.266	7.385	15.612	6.743	15.644	0.880876	1.91147e-07	1.39941e-06
GRMZM2G047368	28.424	126.596	33.824	148.873	44.528	132.101	20.764	60.736	30.391	53.849	1.40092	2.27651e-08	2.40526e-07	138.901	21.277	131.117	20.76	115.048	9.809	55.274	11.347	58.149	2.21214	3.67389e-120	5.5288e-117
GRMZM2G047372	1.574	5.591	2.434	5.195	1.975	6.189	2.691	7.576	2.351	6.812	1.26531	3.0938e-10	4.31246e-09	9.96	1.961	8.376	2.936	7.938	1.917	8.65	1.814	9.435	1.80732	2.65294e-17	5.53217e-16
GRMZM2G047409	2.705	1.818	1.887	1.417	2.99	1.482	2.691	1.439	2.218	2.209	-0.828756	0.00231229	0.00893435	1.98	3.796	2.049	3.215	2.555	4.566	2.954	4.464	2.647	-0.947828	0.000107901	0.00050929
GRMZM2G047422	0.443	1.455	0.695	3.07	0.854	2.441	2.132	3.979	1.642	3.82	1.19914	6.02626e-05	0.000340301	2.58	0.542	1.47	2.237	2.447	0.564	1.814	0.605	2.407	1.14504	0.00392526	0.0128866
GRMZM2G047434	36.046	101.64	43.112	100.036	37.748	112.968	38.635	122.869	40.729	91.037	1.17576	1.1316e-39	4.90609e-37	144.121	52.274	152.012	72.906	131.033	72.724	174.558	62.177	163.23	1.02092	2.51182e-27	1.27416e-25
GRMZM2G047513	137.448	92.64	131.473	90.118	135.133	104.556	163.323	108.267	151.291	118.928	-0.732858	1.55675e-18	7.07885e-17	64.561	111.514	68.7	126.589	78.946	169.182	119.578	158.164	97.62	-0.943087	6.22734e-29	3.57386e-27
GRMZM2G047577	86.796	56.502	86.821	53.844	95.41	59.709	70.772	48.801	68.99	56.196	-0.811812	4.24983e-19	2.12036e-17	51.9	86.233	55.423	102.963	52.087	63.309	43.46	67.153	48.858	-0.924227	2.16488e-23	7.87144e-22
GRMZM2G047720	674.995	507.156	581.273	423.949	557.192	510.23	1052.89	687.865	1004.64	840.369	-0.621251	2.15158e-12	4.15224e-11	369.783	574.091	388.941	507.685	420.556	1068.42	761.606	969.118	706.015	-0.742068	1.07325e-19	2.82254e-18
GRMZM2G047954	2637.87	2061.49	2337.01	1960.34	2577.47	1979.12	2604.49	1582.4	2204.77	1890.43	-0.633759	2.45517e-11	4.01155e-10	1734.19	2492.07	1765.25	1856.27	1788.68	2524.02	1897.05	2320.88	1764	-0.621577	9.11698e-13	1.22866e-11
GRMZM2G047968	60.979	46.184	62.235	49.971	65.511	47.026	49.804	40.039	47.295	37.971	-0.61375	1.42055e-12	2.84405e-11	39.54	59.783	39.562	62.491	41.593	69.454	52.954	64.27	46.644	-0.770637	2.22693e-18	5.12952e-17
GRMZM2G048085	75.387	45.593	63.278	40.43	80.461	41.23	70.772	32.04	57.499	40.226	-1.04664	1.72618e-20	9.9785e-19	36.72	60.534	33.904	52.425	37.026	97.021	59.199	71.106	47.751	-0.941695	7.76778e-23	2.70803e-21
GRMZM2G048136	47.406	23.683	47.93	19.979	48.906	22.663	18.429	12.19	26.487	14.498	-1.22366	1.88465e-30	3.53666e-28	13.44	33.083	12.475	40.612	13.43	16.518	9.241	16.928	7.75	-1.55165	7.86691e-31	5.32747e-29
GRMZM2G048210	12.737	64.912	10.232	81.899	9.771	70.343	12.641	50.705	13.931	35.853	2.06533	3.45971e-11	5.54479e-10	107.581	14.727	99.797	14.959	96.453	11.05	74.895	12.231	80.676	2.55653	1.24686e-132	2.59806e-129
GRMZM2G048295	4.475	9.455	5.464	12.752	4.752	12.247	5.737	13.248	4.659	12.703	1.01764	6.1873e-12	1.11212e-10	15.3	5.215	12.787	2.586	16.8	3.664	11.561	3.999	15.067	1.57503	4.7195e-15	7.92081e-14
GRMZM2G048297	8.409	5.318	7.5	3.92	6.621	5.666	5.788	3.852	4.88	3.728	-0.807885	2.9085e-06	2.13664e-05	2.1	4.297	2.851	5.802	2.827	5.13	4.177	4.604	2.599	-1.11363	3.97438e-06	2.4144e-05
GRMZM2G048472	36.882	88.367	44.95	87.52	44.422	87.864	75.138	143.482	69.523	115.338	0.723135	1.64206e-15	4.98084e-14	133.981	51.147	132.855	53.683	137.449	113.257	191.646	111.519	202.558	0.905987	4.35009e-16	8.02146e-15
GRMZM2G048482	168.626	119.05	169.569	115.764	165.406	115.365	113.062	86.131	114.644	92.97	-0.701964	3.48627e-19	1.75331e-17	105.421	160.2	99.842	141.967	96.127	119.797	87.173	113.379	81.302	-0.796543	1.43787e-23	5.27764e-22
GRMZM2G048591	52.176	37.547	52.351	31.314	60.279	31.293	53.713	32.082	47.206	34.841	-0.916545	1.1577e-18	5.34329e-17	23.4	49.896	28.335	38.655	27.185	64.098	40.253	53.992	35.958	-1.01852	6.40871e-18	1.41483e-16
GRMZM2G048672	12.54	9	12.864	8.218	11.586	11.288	26.603	14.687	21.207	18.778	-0.688853	1.4257e-06	1.11067e-05	8.1	10.179	7.886	11.184	9.243	37.151	25.654	31.53	19.64	-0.716771	2.4593e-08	2.03785e-07
GRMZM2G048740	44.8	75.139	48.278	82.183	38.709	88.125	34.726	74.957	42.193	58.176	0.606427	2.67618e-09	3.2811e-08	87.061	42.845	79.704	60.114	88.461	28.582	59.578	31.205	78.703	0.70006	3.16425e-11	3.65358e-10
GRMZM2G048836	0.295	23.092	1.391	32.165	0.534	20.833	0.914	17.311	1.242	18.594	4.52339	3.87268e-25	4.0917e-23	51.6	0.209	69.769	0.14	41.757	1.015	39.916	0.279	36.776	6.75954	4.47544e-24	1.70748e-22
GRMZM2G048904	46.619	29.683	43.46	25.552	49.173	25.801	31.07	30.135	40.818	29.042	-0.8254	7.67299e-13	1.58802e-11	16.86	34.793	19.068	30.127	16.855	18.209	10.886	24.88	14.633	-1.10334	9.78211e-23	3.37551e-21
GRMZM2G048907	2596.95	1921.21	2401.23	1895.54	2551.36	1788.22	2379.58	1693.76	2357.97	1908.98	-0.664798	2.18408e-17	8.44936e-16	1590.61	2324.32	1588.96	1950.08	1560.87	2547.76	1881.74	2300.32	1549.32	-0.753476	3.1537e-22	1.03548e-20
GRMZM2G048912	41.259	31.047	40.381	27.63	43.727	27.763	34.37	32.802	35.893	29.456	-0.641012	3.14035e-10	4.37492e-09	22.08	28.953	20.093	49.629	22.183	32.81	26.751	31.995	25.512	-0.855527	1.29766e-11	1.55329e-10
GRMZM2G049057	7.081	5.318	7.649	5.432	9.664	4.838	4.518	3.725	4.126	3.59	-0.73454	4.15227e-05	0.000242426	4.14	7.927	5.524	8.318	4.513	5.412	3.84	4.697	3.129	-0.929374	9.05694e-07	6.08016e-06
GRMZM2G049127	80.993	53.002	81.457	59.134	85.266	53.084	63.055	52.525	64.421	52.054	-0.714035	1.44987e-14	3.82566e-13	49.32	66.291	43.349	69.76	45.943	62.576	46.625	67.06	42.023	-0.839982	1.9409e-21	5.93398e-20
GRMZM2G049185	7.376	16.592	8.394	16.106	8.863	18.043	10.052	20.231	12.157	20.159	0.722558	3.58976e-09	4.31905e-08	26.7	10.096	26.063	8.528	21.694	11.388	24.135	10.278	21.613	1.0311	4.94329e-15	8.27352e-14
GRMZM2G049229	7.081	16.637	7.599	14.878	8.062	17.477	7.869	18.073	8.74	16.247	0.833192	2.90828e-11	4.71209e-10	15.12	7.384	13.989	5.592	17.235	9.753	14.515	5.86	17.81	0.850201	2.18683e-06	1.38113e-05
GRMZM2G049349	26.752	142.415	36.854	194.782	41.058	163.96	13.657	75.508	16.859	69.774	2.0172	4.07696e-90	1.70865e-86	308.762	53.15	312.312	40.542	264.349	14.996	150.043	9.673	130.161	2.77364	2.31231e-86	1.60605e-83
GRMZM2G049373	3.639	10.91	3.328	10.722	2.616	10.46	8.681	15.279	9.095	14.084	1.06036	5.66056e-08	5.65581e-07	13.62	4.13	13.187	4.124	14.626	7.611	17.848	9.58	16.944	1.1708	5.82504e-11	6.52288e-10
GRMZM2G049378	10.376	7.455	8.841	5.432	8.222	4.751	28.837	15.576	28.439	28.628	-0.806221	1.41281e-07	1.31824e-06	2.46	6.174	4.945	9.926	3.099	51.752	21.772	44.366	12.371	-1.46944	6.32869e-15	1.04979e-13
GRMZM2G049541	0.639	2.273	0.546	2.031	0.481	2.746	1.777	3.598	1.242	3.176	1.40942	8.69621e-06	5.83133e-05	1.92	0.501	2.005	1.328	2.284	0.846	2.025	0.651	2.311	1.21077	0.00119623	0.00447561
GRMZM2G049549	122.843	104.777	137.135	100.414	148.161	94.75	96.918	77.836	96.72	86.619	-0.60813	2.93562e-11	4.75333e-10	87.541	131.831	94.718	119.11	92.321	111.115	87.637	113.565	90.881	-0.669829	3.01982e-16	5.65314e-15
GRMZM2G049613	26.457	55.548	25.381	66.266	23.599	58.837	18.937	41.902	16.726	37.142	0.967233	3.85907e-22	2.81276e-20	76.621	19.566	63.977	21.529	60.949	13.756	33.966	14.928	42.552	1.32362	6.53212e-35	5.93765e-33
GRMZM2G049695	10.573	56.866	13.361	54.033	13.561	45.022	9.138	34.833	7.675	32.54	1.78989	1.29412e-49	1.12214e-46	94.441	11.848	93.872	10.205	69.485	5.807	44.726	7.627	58.245	2.69388	3.24478e-143	8.78945e-140
GRMZM2G049767	0.787	2.273	0.894	2.787	0.801	2.484	0.863	1.566	1.02	1.335	0.967655	0.00373183	0.0135883	1.62	0.709	3.52	0.35	2.827	1.015	1.646	0.791	1.877	1.42764	0.000584065	0.00235189
GRMZM2G049790	17.261	37.865	19.867	42.744	17.352	51.298	14.063	32.209	17.88	33.322	0.931745	1.58318e-17	6.23991e-16	72.961	23.154	74.224	21.669	68.942	17.589	42.912	19.904	49.099	1.24407	5.14923e-32	3.83193e-30
GRMZM2G049798	20.802	15.228	22.997	11.147	24.827	11.985	17.617	7.957	17.481	10.54	-1.1286	1.64338e-17	6.44685e-16	9.54	25.073	10.603	20.551	12.288	16.011	9.198	19.067	9.82	-1.21939	5.04319e-19	1.24078e-17
GRMZM2G049877	0.295	1.409	0.298	1.086	0.32	1.438	0.457	2.328	0.444	1.749	1.87754	4.19137e-06	2.97898e-05	1.98	0.25	1.292	0	1.522	0.507	1.941	0.419	1.252	2.1975	4.11003e-05	0.000209587
GRMZM2G049950	1.377	2.818	1.689	3.117	1.815	2.615	1.472	3.598	1.375	3.36	0.757274	0.00316797	0.0117756	4.38	1.252	4.099	0.07	3.534	1.748	2.658	1.349	3.273	1.53308	0.000180663	0.000815904
GRMZM2G050077	0.393	2.909	0.447	3.117	0.587	3.399	0.863	4.359	0.399	2.715	2.39246	2.82819e-14	7.19815e-13	7.92	0.417	9	0	5.763	0.226	5.274	0.14	5.199	4.69768	2.63464e-31	1.85369e-29
GRMZM2G050080	4.18	28.183	5.017	32.684	5.126	30.378	6.498	21.205	7.409	20.297	1.98053	1.42017e-26	1.81277e-24	34.56	4.798	38.493	2.796	40.615	9.866	31.814	6.232	36.487	2.5379	5.45468e-12	6.80591e-11
GRMZM2G050085	0.688	1.273	0.546	1.795	0.427	1.395	0.508	1.862	0.71	1.335	1.15906	0.00241287	0.00928589	3.36	0.25	1.648	0.419	2.175	0.282	1.772	0.605	1.974	2.21745	2.62304e-07	1.89424e-06
GRMZM2G050089	28.227	89.64	37.351	93.235	32.142	86.339	27.72	73.815	28.572	67.104	1.16353	4.99062e-38	1.93068e-35	148.561	39.257	133.033	40.193	113.961	31.514	93.882	32.74	110.954	1.44339	1.63892e-61	6.16596e-59
GRMZM2G050172	6	18.228	7.351	20.546	6.781	18.872	5.889	18.75	5.945	17.397	1.30854	3.00599e-25	3.27514e-23	27.84	8.219	27.89	5.872	24.304	5.807	15.274	7.952	21.517	1.41467	1.83725e-22	6.20543e-21
GRMZM2G050177	7.475	4.046	6.407	3.401	8.916	2.876	3.554	2.413	2.396	2.854	-1.01988	1.6377e-05	0.000104047	3.54	9.72	3.965	10.625	5.056	3.213	1.814	5.255	3.033	-1.24465	4.05219e-10	4.12033e-09
GRMZM2G050234	0.688	2.909	2.334	6.093	1.335	5.84	3.249	7.534	4.037	8.008	1.2446	3.59405e-08	3.6843e-07	2.64	0.667	3.074	1.188	6.47	0.958	3.882	1.302	5.488	1.8563	2.26431e-10	2.38289e-09
GRMZM2G050273	1.18	0.727	2.036	0.708	2.403	0.523	0.508	0.508	0.754	0.552	-1.2673	0.00225029	0.0087243	0.36	1.043	0.401	1.608	1.033	0.395	0.295	0.93	0.289	-1.39507	0.00598198	0.0186531
GRMZM2G050305	2.705	8	3.129	7.132	2.082	7.409	8.275	10.285	5.59	11.506	0.908579	1.41048e-05	9.06413e-05	10.08	4.047	12.341	6.501	9.624	14.263	19.03	8.696	19.11	0.796095	2.54052e-05	0.00013441
GRMZM2G050481	2.705	1.955	2.682	1.134	2.99	1.307	2.589	0.973	1.775	1.795	-1.09695	0.000194973	0.000983112	0.78	2.962	1.515	1.608	1.196	2.255	0.591	1.721	1.155	-1.3564	0.000180995	0.000817131
GRMZM2G050570	108.336	62.184	98.841	68.722	109.239	65.593	89.251	70.175	101.511	71.155	-0.831987	2.77714e-20	1.55532e-18	50.88	83.104	44.597	95.484	53.718	71.653	49.452	81.244	44.767	-1.05118	3.44943e-30	2.20894e-28
GRMZM2G050607	0.049	0.409	0	0.425	0.107	0.479	0.051	0.72	0.044	0.552	3.18947	0.000252811	0.00123801	1.2	0.125	2.183	0	1.305	0.169	1.73	0.14	1.203	3.65881	5.50445e-09	4.95199e-08
GRMZM2G050774	13.278	7.728	11.821	6.565	11.212	6.755	8.072	7.195	7.365	6.49	-0.795086	2.58848e-07	2.3057e-06	4.08	8.761	4.812	8.388	4.676	7.047	4.473	7.58	5.584	-1.01176	2.4029e-08	1.99417e-07
GRMZM2G050845	82.764	66.821	86.374	63.196	84.785	67.336	94.328	68.482	93.614	73.318	-0.629371	5.83955e-15	1.6172e-13	55.08	85.523	59.477	107.227	59.699	119.346	87.553	115.797	73.408	-0.875966	3.78461e-25	1.60938e-23
GRMZM2G050997	24.49	51.002	22.599	54.222	18.687	55.699	33.101	75.296	31.722	63.422	0.964344	5.80563e-21	3.6238e-19	65.161	25.699	65.002	31.875	71.225	31.175	81.604	34.553	83.083	1.02935	2.79848e-31	1.96386e-29
GRMZM2G051043	23.064	46.138	24.983	51.955	22.585	56.179	34.269	54.345	33.009	49.109	0.670892	8.36294e-09	9.44303e-08	76.021	21.193	70.749	26.772	69.159	29.202	59.03	25.02	70.279	1.2594	1.03799e-24	4.21544e-23
GRMZM2G051059	148.021	97.458	129.735	92.762	130.702	100.329	160.277	107.886	153.687	117.87	-0.73256	7.20993e-19	3.45994e-17	92.521	136.212	80.417	169.438	92.484	168.11	122.068	166.953	108.788	-0.910483	2.05551e-27	1.05255e-25
GRMZM2G051135	9.884	23.183	11.026	33.015	10.945	37.917	7.565	20.189	10.116	19.837	1.154	2.77413e-18	1.2153e-16	42.24	4.631	43.706	6.291	33.329	7.16	23.46	5.627	19.543	2.23247	2.08109e-26	9.75306e-25
GRMZM2G051151	37.767	24.456	41.672	26.497	42.766	22.968	31.223	20.782	41.616	24.209	-0.957105	4.48146e-23	3.67071e-21	30.18	29.745	22.811	26.981	22.944	22.325	16.667	28.229	15.115	-0.632911	2.66781e-06	1.6609e-05
GRMZM2G051219	16.13	35.183	18.725	48.223	16.978	44.237	49.5	93.03	45.92	76.079	0.844819	1.65666e-13	3.75978e-12	66.721	14.017	51.057	22.019	75.521	45.438	85.697	44.412	127.272	1.33391	3.26502e-24	1.26167e-22
GRMZM2G051403	57.782	44.184	60.844	41.941	55.474	46.242	75.747	41.775	67.26	48.05	-0.754163	4.14492e-13	8.91601e-12	34.02	57.447	38.181	52.914	39.31	95.105	60.718	75.059	57.667	-0.815249	7.97375e-18	1.74469e-16
GRMZM2G051522	0.049	1	0.149	1.134	0.32	1.046	0.457	0.508	0.177	0.69	1.77935	0.00401335	0.0144833	2.94	0.083	2.005	0.629	2.284	0.226	1.266	0.047	1.444	3.02456	3.72224e-08	3.00531e-07
GRMZM2G051528	0.541	2.046	0.695	2.409	0.694	2.876	0.914	3.005	0.71	1.933	1.5316	1.26228e-06	9.9316e-06	2.76	0.751	3.431	0.699	2.773	0.902	3.46	1.535	3.899	1.50754	2.51582e-06	1.57133e-05
GRMZM2G051619	0.049	6	0	4.345	0.053	3.617	0.508	2.243	0.222	2.623	4.91857	5.74027e-05	0.000325615	12.24	0.083	12.163	0	6.524	0.62	4.937	0.14	4.669	5.83548	1.44318e-07	1.0728e-06
GRMZM2G051689	4.082	11.773	6.308	14.878	4.111	12.465	9.748	14.983	9.761	12.933	0.811031	7.47421e-06	5.07689e-05	9.96	3.63	12.207	2.377	9.189	5.187	9.072	5.813	10.446	1.02326	8.85494e-07	5.95045e-06
GRMZM2G051752	23.654	18.137	23.841	17.287	21.143	22.489	25.537	16.93	22.494	15.971	-0.616984	3.06673e-07	2.69825e-06	15.18	21.861	13.811	20.621	16.855	21.817	15.148	17.486	16.703	-0.628414	1.34668e-06	8.76898e-06
GRMZM2G051921	0.098	0.455	0.248	0.567	0.16	0.305	0.305	2.074	0.355	1.427	1.63945	0.00312881	0.011649	1.08	0.167	0.535	0	0.652	0.113	0.844	0.372	1.54	1.90586	0.00398286	0.0130536
GRMZM2G051943	16.081	39.138	31.987	47.845	14.789	41.186	22.998	70.048	24.491	60.017	0.99838	2.18256e-16	7.35693e-15	37.68	11.431	35.508	12.652	42.3	6.089	42.447	11.905	51.024	1.62894	5.14055e-21	1.51027e-19
GRMZM2G051952	42.685	28.047	38.99	25.127	34.01	27.327	44.727	27.384	41.749	26.28	-0.835363	2.19512e-17	8.47903e-16	29.64	57.822	30.83	46.903	35.232	60.49	37.722	57.062	35.284	-0.962976	1.02503e-19	2.70096e-18
GRMZM2G052034	6.688	3.727	6.805	3.495	7.261	4.315	5.991	6.01	4.88	4.142	-0.80221	1.84475e-05	0.000116057	2.82	4.422	3.698	4.963	2.175	5.356	4.008	3.86	3.273	-0.845765	0.000255982	0.00111695
GRMZM2G052036	17.703	16.501	19.222	14.122	20.075	15.254	21.272	13.078	19.521	14.59	-0.660669	6.24622e-08	6.17161e-07	8.7	14.81	12.965	20.341	12.016	31.401	18.565	21.671	15.692	-0.877145	7.57341e-11	8.38025e-10
GRMZM2G052100	227.391	136.414	264.238	113.922	264.874	139.423	148.6	80.925	131.636	97.527	-1.08626	1.51991e-26	1.92058e-24	89.161	183.396	84.56	185.865	156.043	58.461	56.878	87.15	59.352	-0.840116	6.87383e-10	6.84301e-09
GRMZM2G052175	0.098	0.818	0.348	1.086	0.32	0.828	0.508	1.524	0.355	1.151	1.53557	0.00125468	0.00519773	0.72	0.042	0.356	0.14	1.359	0.113	0.802	0.233	1.059	2.52292	0.000296828	0.00127911
GRMZM2G052364	0	0.227	0	0.425	0	0.261	0.051	0.466	0.222	0.828	3.32439	0.000840182	0.00363949	0.18	0.042	0.579	0	0.598	0	0.253	0	0.096	3.66285	0.00446154	0.0144164
GRMZM2G052422	16.671	44.729	17.384	39.249	19.862	40.009	16.906	41.944	20.32	37.188	0.909199	1.20414e-17	4.82923e-16	49.86	24.155	52.973	16.077	50.782	13.079	32.49	11.44	37.787	1.16828	8.13774e-22	2.57518e-20
GRMZM2G052571	2.115	4.046	2.483	6.235	2.082	6.799	1.675	7.195	3.372	7.548	1.19336	1.5606e-08	1.69078e-07	2.22	1.877	2.139	1.049	5.981	1.522	5.148	2.186	5.054	0.921439	0.00757384	0.0229537
GRMZM2G052796	37.03	22.819	44.255	19.176	42.126	18.915	34.066	17.565	39.664	17.582	-1.2853	5.12524e-35	1.3858e-32	14.1	35.795	10.693	37.257	12.451	33.881	12.11	37.948	11.842	-1.74954	8.58896e-40	1.12395e-37
GRMZM2G052825	1.426	1.136	2.831	0.52	2.937	0.915	1.015	1.016	1.198	1.427	-1.07082	0.00658259	0.0222481	1.14	2.545	1.559	2.447	2.392	0.789	0.675	1.209	0.674	-0.906809	0.0110621	0.0318979
GRMZM2G052893	26.506	22.955	29.801	18.373	28.404	18.261	31.781	22.263	28.35	21.125	-0.743553	3.23455e-12	6.10173e-11	16.14	25.532	16.262	24.884	16.257	37.659	25.317	31.437	23.25	-0.836807	6.43966e-15	1.06624e-13
GRMZM2G052908	0.836	1.955	0.695	1.606	0.908	2.223	3.655	8.338	2.351	5.431	0.965237	8.12433e-05	0.000446643	2.7	0.501	2.762	1.118	2.664	22.494	27.3	9.394	20.314	1.06108	5.12398e-05	0.000256749
GRMZM2G053004	1.524	3.046	1.44	2.834	1.869	2.789	1.523	4.529	1.553	3.866	0.844275	0.000871857	0.00375792	3.54	1.001	1.738	1.258	4.132	1.24	4.219	1.907	4.188	1.10216	0.000213181	0.000946817
GRMZM2G053338	0.049	1.682	0.248	0.803	0.16	1.83	0.558	1.651	0.532	2.025	2.22839	7.04744e-06	4.80909e-05	1.8	0.125	0.936	0.21	0.707	0.226	1.055	0.326	0.818	1.96005	0.00088317	0.00340879
GRMZM2G053485	12.245	9.182	12.666	8.596	16.124	8.76	9.545	7.745	14.242	6.628	-0.901026	5.08218e-10	6.90792e-09	9	11.765	7.886	14.749	8.373	5.525	5.443	10.092	4.91	-0.735903	0.000103146	0.000489062
GRMZM2G053531	41.505	29.092	41.573	24.796	43.781	27.022	45.387	31.151	43.346	33.736	-0.818832	2.47758e-17	9.49715e-16	22.68	29.996	19.648	42.639	22.183	59.137	37.089	51.714	33.455	-0.928267	6.21261e-21	1.80954e-19
GRMZM2G053707	0.541	1.818	0.397	2.314	0.214	2.353	2.691	5.375	2.041	6.029	1.63083	9.84939e-07	7.90529e-06	3.42	0.125	3.52	0	3.153	2.368	7.511	1.488	7.702	3.38865	9.79549e-05	0.000466491
GRMZM2G053766	5.557	13.864	7.55	12.516	6.193	13.772	8.732	16.591	7.454	11.782	0.704741	6.70195e-07	5.58962e-06	15.66	5.632	15.504	2.726	14.734	11.219	17.257	11.58	21.276	1.02349	6.33115e-07	4.34613e-06
GRMZM2G053831	7.131	14.501	6.755	14.831	6.087	13.816	6.498	9.438	5.812	8.745	0.650219	2.92306e-05	0.000176991	22.74	7.009	21.964	6.501	18.377	6.032	12.7	6.557	13.237	1.14794	6.28155e-13	8.63275e-12
GRMZM2G053833	0.246	0.864	0.348	1.417	0.481	1.177	0.609	2.286	0.355	2.301	1.70711	4.03207e-05	0.000236176	0.36	0.209	0.535	0.28	1.196	0.169	1.73	0.419	2.214	1.60233	0.00817289	0.0245795
GRMZM2G053909	181.117	92.822	180.943	80.86	204.702	81.806	73.158	47.658	80.348	56.841	-1.16437	5.36957e-25	5.53374e-23	62.94	170.88	68.922	143.016	62.037	67.65	45.696	76.687	47.944	-1.2781	1.79352e-26	8.44918e-25
GRMZM2G054040	2.606	6.591	3.228	7.557	3.043	7.714	3.909	12.74	3.993	10.862	1.16951	2.90808e-12	5.51898e-11	7.44	3.171	8.732	6.011	10.222	7.949	15.527	6.278	18.484	0.951277	4.2267e-08	3.38236e-07
GRMZM2G054123	52.766	326.195	56.076	340.349	59.104	333.5	146.265	350.535	142.373	327.145	1.79357	2.7778e-07	2.46126e-06	412.263	53.442	406.317	43.758	374.015	39.293	352.406	60.55	349.951	2.71183	4.27159e-143	1.0519e-139
GRMZM2G054149	21.539	16.046	23.046	16.106	23.225	15.995	34.675	20.231	32.654	22.69	-0.806841	1.51191e-13	3.46251e-12	10.44	16.312	11.316	15.588	14.245	39.575	28.355	32.972	22.046	-0.767846	2.75376e-09	2.56601e-08
GRMZM2G054252	271.404	194.417	275.612	184.675	279.931	180.391	280.701	177.299	285.101	178.853	-0.853694	1.79974e-29	3.20967e-27	211.442	294.159	202.223	275.617	176.813	267.33	176.414	243.593	172.569	-0.765663	3.56422e-23	1.27036e-21
GRMZM2G054267	44.406	25.41	39.189	23.71	42.393	25.888	30.766	14.433	29.06	19.33	-1.02971	9.43596e-21	5.71751e-19	16.44	37.672	14.88	24.116	15.876	40.534	23.544	32.926	18.484	-1.18487	7.28196e-20	1.93766e-18
GRMZM2G054332	0.541	2.5	0.894	2.739	0.534	2.397	0.711	2.159	0.666	1.703	1.53206	3.29199e-06	2.39111e-05	1.68	0.292	1.337	0.07	0.707	0.226	1.308	0.791	1.203	1.72405	0.00188831	0.00676057
GRMZM2G054405	47.603	35.774	50.016	33.015	49.761	38.876	47.469	30.135	43.613	35.991	-0.707398	5.3883e-13	1.13861e-11	34.98	53.734	36.176	51.726	34.688	63.14	43.038	55.108	39.327	-0.805477	4.15897e-20	1.13338e-18
GRMZM2G054559	44.505	122.641	60.447	136.168	49.28	124.43	82.702	157.576	82.966	134.853	0.869969	6.1703e-16	1.96155e-14	175.801	50.021	164.665	63.26	168.277	53.387	147.722	60.643	155.143	1.28051	2.0938e-49	4.80652e-47
GRMZM2G054634	0.492	0.909	0.447	1.039	0.374	1.438	0.457	1.862	0.621	1.427	1.20498	0.00336547	0.0124216	1.56	0.167	1.738	0.28	1.251	0.564	2.236	0.884	2.455	2.09186	1.09188e-05	6.14775e-05
GRMZM2G054765	17.31	31.774	20.464	33.629	16.124	33.821	21.78	45.245	21.34	32.678	0.617064	1.13944e-09	1.47464e-08	42.18	19.399	38.671	17.685	38.005	25.369	42.869	30.414	47.703	0.646692	5.01395e-09	4.52727e-08
GRMZM2G054803	27.293	120.323	36.457	110.38	37.748	117.457	34.624	140.476	31.9	121.414	1.61617	4.56959e-63	6.75923e-60	155.341	42.637	152.102	22.508	151.585	18.266	106.54	19.625	169.488	2.22348	1.25691e-50	3.15251e-48
GRMZM2G054807	1.524	7.091	3.278	6.282	2.509	6.886	5.026	7.661	5.058	8.192	0.895326	5.3922e-05	0.000308094	10.38	2.545	8.509	1.538	10.276	3.157	7.848	2.511	7.846	1.6262	1.83114e-12	2.39506e-11
GRMZM2G054900	2.656	8.909	3.626	10.722	2.937	8.847	4.925	12.147	5.901	14.176	1.23269	2.2613e-14	5.83805e-13	9.18	1.71	5.792	3.146	10.711	4.285	8.819	4.092	8.568	1.20225	8.45502e-09	7.4134e-08
GRMZM2G054936	322.4	237.964	346.986	218.02	273.47	219.224	296.236	268.256	347.259	223.773	-0.688965	3.85435e-18	1.64274e-16	184.321	281.184	180.838	381.725	178.226	337.292	176.288	371.25	193.893	-1.12996	9.7329e-47	1.92441e-44
GRMZM2G055089	3.787	8.819	4.669	8.218	4.592	8.891	5.331	8.253	4.88	8.561	0.634684	0.000110791	0.000591122	7.92	4.172	8.287	3.705	7.721	5.468	8.692	6.046	9.483	0.612016	0.000742036	0.00291985
GRMZM2G055141	128.842	89.094	131.672	89.031	133.318	91.83	109.102	70.725	100.447	80.267	-0.764699	3.37616e-19	1.70134e-17	80.461	126.283	83.625	135.606	81.501	127.633	96.667	114.123	79.232	-0.826362	1.09957e-24	4.45221e-23
GRMZM2G055154	6.688	5.546	6.209	4.534	5.98	4.925	5.432	3.936	6.522	4.372	-0.655433	8.66285e-05	0.000473224	2.4	3.755	2.985	4.124	2.447	5.074	3.122	3.441	2.503	-0.791222	0.000723929	0.00285441
GRMZM2G055158	0.098	1.318	0	1.134	0.107	1.482	0.254	0.973	0.044	0.782	3.38487	3.3279e-07	2.90567e-06	3.3	0.083	2.361	0.07	1.685	0.169	1.646	0.279	1.637	3.87738	3.20546e-10	3.299e-09
GRMZM2G055216	8.016	19.273	9.983	23.805	8.649	25.758	14.418	29.374	18.678	29.778	0.900083	1.33389e-11	2.27866e-10	23.04	11.097	22.321	9.157	24.847	9.697	20.802	10.324	23.683	0.948016	5.20842e-13	7.20561e-12
GRMZM2G055309	4.967	11.319	4.768	10.91	5.339	12.029	8.478	13.417	8.785	12.381	0.681384	1.84634e-05	0.000116128	16.8	5.215	15.772	3.565	16.257	7.047	15.274	6.418	15.885	1.3083	8.12587e-14	1.21275e-12
GRMZM2G055437	7.622	5.273	9.536	4.77	8.649	5.361	5.178	3.386	5.99	4.879	-0.874784	1.71811e-07	1.58371e-06	6.3	8.594	4.633	10.555	6.035	8.344	7.173	7.208	6.017	-0.7587	2.40212e-05	0.00012766
GRMZM2G055575	77.945	245.555	88.212	245.792	78.378	211.074	55.693	188.981	60.472	174.849	1.32327	6.4517e-65	1.08156e-61	249.902	83.187	253.012	99.748	233.684	47.355	154.853	45.668	176.564	1.36741	1.67515e-46	3.24118e-44
GRMZM2G055698	1.721	16.001	3.079	15.492	2.67	16.91	8.834	21.035	9.495	19.699	1.8396	1.49219e-05	9.54776e-05	34.74	3.713	27.712	2.307	21.639	2.311	22.49	3.441	23.491	2.90321	2.60141e-63	1.03628e-60
GRMZM2G055802	15.097	13.091	24.735	12.564	37.214	13.467	21.78	14.941	26.265	16.707	-1.01977	1.06911e-11	1.86047e-10	9.96	15.394	8.599	15.518	11.092	15.56	9.662	17.486	9.435	-0.946676	1.57491e-11	1.86701e-10
GRMZM2G055827	0	0.409	0.05	0.803	0	0.392	0.457	1.608	0.577	0.736	2.25552	0.00196616	0.0077288	0.54	0	0.49	0	0.816	0.226	0.633	0.093	1.107	3.21864	0.000307684	0.00132147
GRMZM2G055834	1.82	1.364	1.788	1.37	1.975	1.177	6.346	1.947	3.727	2.393	-1.05349	0.000176047	0.000897584	1.02	2.044	0.891	0.769	1.196	3.27	1.857	2.511	1.492	-0.883925	0.0138925	0.0388159
GRMZM2G055844	0.295	8.273	0.099	10.533	0.16	10.242	0.406	8.211	0.621	5.983	4.63203	6.29397e-13	1.31671e-11	17.7	0.292	13.321	0.699	12.668	0.564	16.709	0.837	13.045	4.62108	1.20876e-52	3.44663e-50
GRMZM2G055857	50.602	31.501	51.854	35.943	47.945	40.14	37.721	31.024	37.579	26.648	-0.697149	1.64329e-13	3.7328e-12	32.7	60.075	34.84	57.248	35.885	37.038	29.663	37.902	27.582	-0.834518	6.98419e-16	1.25873e-14
GRMZM2G055898	10.524	7.409	14.404	6.235	16.338	6.843	9.697	7.407	9.716	9.067	-0.939619	6.75224e-08	6.63508e-07	8.52	13.058	8.955	9.786	7.775	14.319	11.139	15.626	11.89	-0.662842	2.20871e-06	1.39268e-05
GRMZM2G055973	7.327	4.727	6.656	3.353	8.009	3.356	6.041	3.471	6.566	4.326	-1.09973	6.36114e-10	8.56761e-09	3.24	6.258	4.099	4.544	3.915	6.652	4.388	6.929	3.37	-1.00592	3.19373e-06	1.96752e-05
GRMZM2G056014	25.67	42.638	28.411	45.153	24.346	41.361	18.074	47.065	19.921	41.837	0.67305	1.07536e-09	1.39963e-08	49.62	20.15	41.345	29.288	49.423	15.841	36.962	17.486	38.702	0.783534	8.77526e-14	1.30392e-12
GRMZM2G056039	315.22	720.755	307.499	859.564	303.316	785.502	313.345	662.597	317.622	604.445	0.963337	1.87585e-24	1.81424e-22	987.188	418.939	1024.3	451.136	963.282	364.408	962.366	329.488	791.698	1.036	8.43533e-47	1.68012e-44
GRMZM2G056075	2.164	4.773	3.079	5.479	2.83	5.404	3.402	6.857	4.037	5.799	0.63215	0.00090316	0.00388104	5.34	2.461	5.346	3.495	6.416	4.961	7.342	3.953	8.328	0.670861	0.000955303	0.00365911
GRMZM2G056116	81.289	54.275	71.026	56.867	82.276	47.549	36.249	26.707	33.719	28.904	-0.721836	8.73305e-12	1.53353e-10	43.08	77.43	38.493	67.244	38.821	14.545	13.418	17.532	13.093	-0.897666	1.24023e-12	1.65007e-11
GRMZM2G056270	48.635	35.956	45.944	30.795	49.12	36.784	51.226	35.172	46.763	40.456	-0.683921	8.55225e-13	1.76419e-11	32.04	46.808	35.196	49.979	30.774	59.137	44.093	50.737	38.846	-0.729363	1.43896e-15	2.53107e-14
GRMZM2G056329	2.606	10.546	3.129	9.824	3.043	9.675	1.726	6.984	2.839	9.159	1.55603	4.81695e-19	2.39382e-17	2.22	0.709	3.119	0.629	11.363	0.395	3.924	0.93	3.129	1.93296	5.38414e-05	0.000268691
GRMZM2G056424	111.139	94.731	106.39	71.272	93.381	93.661	261.662	129.895	227.469	170.799	-0.693525	1.18926e-08	1.31394e-07	54.42	105.006	63.843	72.556	63.668	243.766	174.051	201.878	143.35	-0.840947	8.21264e-14	1.22446e-12
GRMZM2G056431	28.621	84.867	27.268	98.005	21.036	109.961	33.964	101.072	46.807	87.447	1.40534	1.59306e-08	1.72372e-07	145.741	27.075	132.454	21.389	124.345	31.57	134.135	38.925	135.552	1.97906	1.5444e-65	6.33861e-63
GRMZM2G056469	2.606	7.682	2.93	9.824	2.67	11.027	5.077	12.571	4.969	9.895	1.26394	3.92188e-12	7.2782e-11	7.38	4.255	5.435	5.103	6.416	2.199	8.65	3.069	10.975	0.814092	0.00168747	0.00610611
GRMZM2G056547	6.688	4.682	5.166	3.684	5.339	4.184	6.854	4.656	7.542	6.167	-0.687694	4.27606e-05	0.000248903	2.64	5.423	2.361	6.571	2.447	12.572	7.089	10.092	5.343	-1.32087	3.96404e-12	5.03648e-11
GRMZM2G056697	11.753	8.091	12.467	8.738	11.479	7.496	8.631	7.534	9.628	9.205	-0.633266	9.53464e-06	6.33778e-05	5.22	9.428	5.524	14.33	6.198	16.011	9.325	13.347	8.809	-1.13219	2.27371e-13	3.25001e-12
GRMZM2G056702	8.606	17.592	7.351	21.301	8.276	18.784	13.352	19.554	12.6	15.879	0.670184	4.89515e-05	0.000281614	26.76	9.72	28.825	10.205	27.022	10.26	20.422	13.44	20.891	1.00752	2.83991e-10	2.93799e-09
GRMZM2G056756	9.147	6.318	9.934	5.007	9.13	6.886	8.529	8.761	10.116	8.653	-0.663776	2.56219e-05	0.000157182	5.52	8.344	7.084	9.157	5.872	9.697	7.384	9.999	8.087	-0.659382	3.865e-05	0.000198249
GRMZM2G056903	1.328	5.227	2.036	4.487	1.815	4.14	4.772	7.153	4.57	7.548	0.83238	0.000214236	0.0010691	6.24	1.794	6.638	2.167	7.177	4.905	8.819	4.371	8.616	1.16703	5.35099e-07	3.72333e-06
GRMZM2G057000	10.032	21.91	9.536	24.655	11.266	23.884	14.723	25.31	13.754	23.749	0.777031	1.48921e-09	1.89609e-08	27.66	12.057	30.786	16.706	29.741	16.462	29.283	15.021	27.823	0.787785	2.36232e-10	2.47929e-09
GRMZM2G057011	0.295	1.182	0.894	2.078	0.267	1.525	0.457	0.635	0.311	0.598	1.17191	0.0102319	0.0323555	0.54	0.125	0.668	0.21	1.468	0.056	0.464	0.093	0.722	2.13121	0.00279857	0.00956444
GRMZM2G057057	9.639	6.409	10.579	5.998	10.678	5.884	8.021	7.195	7.232	7.962	-0.704862	3.88106e-05	0.000228288	3.84	8.302	4.945	8.248	5.22	9.753	7.089	9.254	6.691	-0.929727	1.48285e-07	1.10108e-06
GRMZM2G057093	4.229	2.5	6.209	2.692	5.606	2.353	5.788	2.836	5.28	3.038	-1.25694	1.34452e-10	1.98762e-09	0.84	2.879	0.401	2.237	1.903	2.537	2.11	2.465	1.877	-1.3435	0.000953062	0.00365105
GRMZM2G057116	2.459	7.909	2.136	11.713	2.99	9.719	3.605	18.835	1.997	19.376	2.05251	4.39265e-21	2.8178e-19	3.24	0.96	2.539	0.489	8.21	0.733	8.523	2.418	11.793	2.02942	0.00408235	0.0133422
GRMZM2G057237	30.883	24.365	32.384	22.529	30.006	22.533	31.324	25.056	31.412	22.552	-0.6637	1.29964e-12	2.61028e-11	22.08	30.371	22.811	33.412	22.238	26.045	22.996	30.833	22.913	-0.679181	2.66493e-10	2.77112e-09
GRMZM2G057281	3469.49	2378.91	2787.76	2271.69	2927.55	2383.66	3422.02	2204.24	3295.35	2760.81	-0.653068	3.64785e-13	7.92816e-12	1845.91	2755.23	1965.47	1959.02	1929.17	2255.51	1944.78	2573.91	1884.87	-0.60025	1.30009e-10	1.4053e-09
GRMZM2G057466	6.983	17.319	9.735	20.404	7.955	20.833	11.321	26.834	12.955	23.703	0.922617	2.4539e-14	6.30295e-13	24.3	6.925	19.157	10.974	21.041	9.189	20.633	8.882	24.261	1.04447	5.96965e-15	9.94502e-14
GRMZM2G057576	42.783	92.549	52.003	95.266	45.489	93.225	62.344	137.302	64.066	113.728	0.74909	4.61394e-21	2.93727e-19	119.281	48.811	98.862	52.076	111.242	62.576	119.832	80.175	127.898	0.698003	3.2184e-14	4.99027e-13
GRMZM2G057630	41.849	31.638	45.745	32.023	45.97	33.254	42.392	26.03	37.579	33.368	-0.699398	3.79965e-11	6.05488e-10	24.12	44.138	24.147	35.509	25.717	44.762	36.203	42.552	29.941	-0.835435	2.67969e-13	3.80039e-12
GRMZM2G057820	178.313	103.368	155.463	96.73	146.506	101.811	107.427	85.539	116.241	95.456	-0.770433	2.82662e-17	1.07045e-15	84.241	136.295	77.877	172.514	80.088	112.581	80.422	118.216	75.093	-1.07424	9.22651e-28	4.8063e-26
GRMZM2G057955	28.473	13.637	32.881	18.893	36.199	15.254	29.852	14.687	28.572	18.732	-1.19446	1.4429e-22	1.11985e-20	13.32	30.204	10.871	44.247	13.375	22.832	13.629	27.066	14.826	-1.49309	1.50184e-24	5.96509e-23
GRMZM2G058032	2.754	8.137	1.589	8.029	1.655	7.06	2.386	8.507	2.751	7.318	1.57959	6.83493e-15	1.87428e-13	11.1	2.837	12.029	1.817	9.243	2.142	8.861	1.953	8.905	1.81365	6.29742e-20	1.68064e-18
GRMZM2G058081	10.278	7.818	9.487	4.581	16.872	6.843	16.906	12.02	21.518	12.657	-1.0431	1.56694e-12	3.10988e-11	3.78	7.092	3.965	8.668	3.915	5.017	5.021	6.836	5.68	-0.811547	0.000121134	0.000566128
GRMZM2G058087	7.573	16.773	8.791	17.145	7.635	20.31	9.951	17.819	9.539	14.82	0.748302	5.21359e-08	5.23566e-07	23.4	12.516	27.444	9.996	25.228	10.88	20.971	11.068	22.335	0.899285	3.26803e-12	4.18357e-11
GRMZM2G058250	170.494	115.823	154.47	117.842	175.871	128.745	176.066	109.114	163.314	126.983	-0.738219	1.13398e-16	3.96595e-15	87.121	144.013	99.084	132.391	106.24	192.352	133.503	166.674	111.291	-0.807986	3.0658e-19	7.71089e-18
GRMZM2G058261	78.436	51.547	73.46	39.769	63.002	49.772	123.977	83.592	126.623	103.418	-0.784721	3.79175e-16	1.23667e-14	24	54.568	34.394	63.19	29.306	120.022	70.844	100.823	71.579	-1.09736	8.94967e-24	3.3255e-22
GRMZM2G058358	1.279	0.409	0.844	0.472	1.068	0.61	1.625	0.762	1.154	0.598	-1.31491	0.0008302	0.00360307	0.06	0.501	0.178	1.398	0.435	0.395	0.084	0.465	0.289	-2.01833	0.00300411	0.0101719
GRMZM2G058447	138.579	119.868	122.88	104.901	139.512	112.271	143.574	73.688	116.507	97.251	-0.640369	4.36975e-08	4.44506e-07	102.361	146.433	107.148	104.85	111.025	140.599	100.169	133.004	100.075	-0.621734	2.24236e-09	2.11069e-08
GRMZM2G058470	0.098	0.182	0.05	0.614	0.16	0.392	0.152	0.593	0.089	0.644	1.84492	0.0154006	0.0458572	1.08	0.209	0.757	0	1.359	0.113	0.886	0.14	1.348	2.96239	2.30063e-05	0.000122773
GRMZM2G058491	0.787	37.501	1.242	37.313	0.908	30.944	2.335	39.362	2.928	28.535	4.31143	1.07477e-21	7.40444e-20	81.121	0.918	71.328	1.398	55.349	1.748	64.473	2.511	76.2	5.48522	7.61252e-33	6.06494e-31
GRMZM2G059026	90.091	61.639	79.42	55.922	75.282	60.712	82.652	56.969	80.836	65.954	-0.686845	5.50977e-15	1.53262e-13	52.38	79.85	49.186	84.859	53.392	96.627	62.363	87.011	59.256	-0.895888	5.33294e-28	2.86057e-26
GRMZM2G059064	0.492	2.864	0.695	2.928	0.961	3.225	1.32	4.613	1.02	4.602	1.79702	1.21607e-10	1.80408e-09	2.04	0.417	2.049	0.28	4.893	0.226	4.135	0.512	3.706	2.59525	8.39739e-09	7.36859e-08
GRMZM2G059151	12.048	24.865	11.722	24.608	13.294	25.453	15.332	29.289	16.416	24.209	0.658066	1.29563e-08	1.42333e-07	26.58	12.516	28.157	16.147	26.642	13.699	24.304	14.463	29.7	0.691135	2.89511e-09	2.69124e-08
GRMZM2G059225	1.18	3.046	1.391	2.834	0.854	2.484	1.625	4.952	1.73	4.28	1.12015	8.6556e-06	5.8072e-05	3.78	1.752	3.787	0.35	2.773	3.495	6.245	2.093	6.932	1.30615	1.30456e-05	7.25775e-05
GRMZM2G059252	104.401	79.821	99.238	77.034	94.876	88.648	105.294	65.604	103.73	73.042	-0.655503	1.88931e-11	3.15672e-10	67.501	98.581	69.145	93.527	78.837	129.606	93.08	116.728	77.692	-0.724101	2.69127e-16	5.05907e-15
GRMZM2G059308	10.278	8.591	8.096	5.762	9.077	5.666	13.555	11.301	11.757	9.619	-0.638164	4.44736e-06	3.14669e-05	5.1	12.516	6.46	14.959	8.373	9.753	7.173	11.161	8.279	-1.00299	1.05867e-09	1.03715e-08
GRMZM2G059392	154.906	105.322	165.049	97.627	165.994	106.866	132.354	78.555	160.386	114.74	-0.884408	1.3784e-26	1.76843e-24	73.681	181.768	72.576	133.23	76.771	163.093	88.228	126.029	78.944	-1.22682	8.31446e-31	5.58864e-29
GRMZM2G059428	3.442	6.546	4.123	8.171	2.83	6.45	4.163	6.687	4.792	7.594	0.636395	0.000304467	0.00146165	4.98	1.919	5.881	1.538	7.557	0.958	4.895	2.046	4.477	1.40091	3.94796e-07	2.79441e-06
GRMZM2G059453	14.359	43.138	15.894	42.461	18.26	39.966	10.001	27.384	10.959	27.477	1.1347	2.75875e-25	3.04261e-23	71.161	18.732	64.244	7.479	52.576	9.358	33.502	12.138	46.259	1.80391	2.72874e-35	2.54008e-33
GRMZM2G059502	178.707	142.642	194.751	142.544	190.5	156.726	119.256	92.014	143.083	99.23	-0.639171	4.37447e-18	1.84255e-16	100.201	189.57	113.207	135.816	120.431	54.74	43.165	61.154	56.271	-0.651893	1.01765e-09	9.97689e-09
GRMZM2G059637	1.082	3.091	1.043	2.031	0.694	2.964	1.117	3.174	0.932	3.13	1.3101	6.32552e-06	4.35189e-05	3.12	1.21	2.272	0.489	3.48	0.902	2.658	1.023	2.214	1.34431	0.000244748	0.00107191
GRMZM2G059706	1.229	5.727	2.185	5.904	1.975	4.968	2.335	6.645	2.928	7.134	1.28891	1.0024e-09	1.31419e-08	6.06	1.544	6.371	0.28	7.557	1.409	5.738	1.628	6.306	2.06419	1.28307e-10	1.38857e-09
GRMZM2G059753	55.914	46.775	68.791	40.147	85.426	47.462	72.345	57.223	72.673	63.929	-0.728382	2.29483e-11	3.76589e-10	36.66	61.243	37.736	54.662	40.071	55.755	50.38	87.476	52.469	-0.82625	2.8007e-13	3.96785e-12
GRMZM2G059799	12.294	24.41	16.788	28.717	13.722	23.622	9.037	22.602	8.652	19.1	0.749521	2.70123e-10	3.7947e-09	41.1	12.057	40.186	14.12	28.218	6.145	17.046	5.069	27.293	1.45435	6.77781e-19	1.63198e-17
GRMZM2G059836	35.063	139.233	36.854	140.75	37.481	137.157	26.958	81.137	29.371	76.171	1.50636	8.57266e-46	5.67284e-43	234.242	36.42	219.554	36.138	161.426	18.04	112.785	23.811	120.004	2.27532	3.56993e-99	3.33457e-96
GRMZM2G059937	5.213	12.728	7.748	14.547	8.756	14.557	7.412	15.66	8.075	12.795	0.681201	9.85879e-07	7.91031e-06	21.54	8.928	18.935	6.151	21.096	7.949	17.089	9.022	20.217	1.03144	5.95077e-12	7.40103e-11
GRMZM2G059964	0.443	9	1.093	6.99	0.747	9.022	3.503	7.28	2.928	5.569	2.23501	0.00113157	0.00474163	10.32	0.918	11.094	0.629	7.231	1.24	7.553	1.442	6.739	2.71683	4.34086e-24	1.65847e-22
GRMZM2G060057	8.655	6.091	10.53	4.109	12.066	4.533	10.56	7.449	10.293	8.054	-1.06404	2.82303e-09	3.44937e-08	3.78	7.593	4.366	5.243	3.371	6.821	5.738	9.813	5.199	-0.909238	2.63637e-06	1.64208e-05
GRMZM2G060116	0.197	1.636	0.149	1.275	0.053	1.569	0.203	1.185	0.444	0.874	2.45414	9.1299e-06	6.09614e-05	4.92	0.042	3.831	0	2.555	0.282	1.435	0.14	1.877	4.68553	2.39533e-11	2.79314e-10
GRMZM2G060156	33.538	17.683	30.646	13.792	26.002	18.174	44.372	22.39	43.48	28.397	-1.08532	2.66076e-21	1.75151e-19	11.34	23.905	12.386	24.954	12.396	53.556	29.198	45.342	23.731	-1.22218	1.49147e-30	9.82991e-29
GRMZM2G060257	24.834	53.229	30.248	57.103	28.938	61.235	33.152	51.848	31.634	53.021	0.648742	2.52975e-10	3.5798e-09	85.681	26.116	85.095	28.589	82.969	27.962	67.722	27.066	77.163	1.34052	1.43094e-36	1.46823e-34
GRMZM2G060349	119.941	79.958	115.976	75.712	106.195	77.012	71.787	65.138	80.57	62.41	-0.683669	8.71387e-16	2.7186e-14	61.62	95.411	53.997	149.656	59.101	82.702	59.072	86.639	59.304	-1.07506	4.14869e-22	1.34425e-20
GRMZM2G060383	5.95	4.364	5.861	4.156	7.582	3.094	2.132	2.243	3.15	1.887	-0.843185	9.92863e-05	0.000535188	2.82	6.55	3.252	5.033	2.284	1.973	1.688	3.534	1.925	-1.09234	7.38806e-06	4.27532e-05
GRMZM2G060481	95.304	68.003	98.642	61.212	113.296	61.409	89.658	45.118	72.14	56.381	-0.92872	2.42293e-17	9.31606e-16	46.92	83.104	43.973	78.358	53.881	73.626	49.409	68.502	35.765	-1.00609	1.91558e-23	7.00261e-22
GRMZM2G060561	13.966	41.411	18.079	46.287	14.896	44.499	14.063	33.225	14.464	28.996	1.1027	1.31423e-22	1.02632e-20	60.84	26.491	60.68	32.643	52.141	37.715	50.675	24.555	45.97	0.644412	1.29568e-07	9.69664e-07
GRMZM2G060817	11.606	24.865	16.391	21.915	12.013	24.973	15.941	31.278	15.795	27.247	0.616647	1.21285e-07	1.14397e-06	30.66	13.684	29.315	17.475	30.393	15.954	37.089	20.927	37.354	0.739742	6.0142e-11	6.72898e-10
GRMZM2G060872	10.917	20.774	10.877	22.954	11.639	24.014	20.206	34.833	17.924	28.397	0.645358	2.36324e-08	2.49334e-07	26.4	9.762	23.791	10.625	27.838	15.616	32.363	17.16	34.081	0.935597	1.92533e-14	3.04101e-13
GRMZM2G060886	92.943	215.372	89.801	209.849	99.949	215.52	195.206	338.854	203.555	273.618	0.704199	2.95025e-10	4.1255e-09	299.642	74.343	253.503	98.489	254.943	188.18	366.541	159.28	345.619	1.15833	2.54305e-23	9.19708e-22
GRMZM2G060918	1.229	3.046	1.242	2.503	1.121	3.617	1.066	5.545	1.375	3.36	1.28881	2.03544e-06	1.5412e-05	6.18	1.585	5.213	0.699	4.458	1.522	4.008	1.116	5.536	1.97788	4.02464e-10	4.09385e-09
GRMZM2G060943	3	11.5	4.222	11.902	4.218	15.69	3.909	7.83	4.17	6.766	1.16063	2.9215e-09	3.5593e-08	17.88	4.547	16.44	4.194	15.115	6.145	8.945	4.418	10.734	1.30601	2.62026e-09	2.44582e-08
GRMZM2G060986	18.589	12.091	16.838	10.06	16.071	10.155	9.24	8.507	9.983	7.87	-0.752868	1.09075e-08	1.20935e-07	12.06	11.806	8.955	17.615	6.633	18.886	11.688	17.532	10.157	-0.99638	8.67792e-11	9.54008e-10
GRMZM2G061126	8.704	10.228	13.212	7.463	17.673	9.981	25.334	19.427	24.357	16.891	-0.718874	7.20009e-07	5.95766e-06	6.6	9.679	6.549	4.753	6.688	53.782	26.414	50.086	27.341	-0.851831	1.22067e-06	7.99455e-06
GRMZM2G061202	5.262	15.364	5.613	13.839	5.499	14.208	8.834	14.306	6.522	12.703	0.919658	5.91558e-09	6.82667e-08	20.82	6.258	20.761	4.334	19.845	5.75	15.527	4.976	17.425	1.60142	5.58792e-23	1.96339e-21
GRMZM2G061280	0.738	3.136	0.894	2.739	0.854	2.92	1.574	3.09	1.198	2.439	1.22226	3.74129e-05	0.000221049	5.34	1.627	3.876	1.887	4.35	0.733	3.418	1.674	3.562	1.3111	8.67385e-06	4.96634e-05
GRMZM2G061403	0.59	6.091	1.341	5.951	0.908	7.583	1.422	10.412	0.932	8.1	2.63991	9.69552e-29	1.60397e-26	2.88	0.584	2.094	0	10.983	0.282	5.443	0.093	7.606	4.6418	9.47217e-05	0.000452366
GRMZM2G061419	58.864	38.547	64.47	37.596	57.663	39.835	82.55	64.588	101.733	63.33	-0.839211	3.35691e-24	3.13802e-22	36.06	53.817	32.033	62.211	34.036	43.973	32.025	61.991	32.973	-1.00124	8.03808e-24	2.99499e-22
GRMZM2G061439	1.77	45.956	1.937	51.907	2.456	54.436	3.249	42.029	1.02	44.598	4.34484	5.97625e-37	1.97735e-34	52.02	1.335	50.567	4.264	60.623	1.635	46.667	0.884	49.917	4.88307	1.15692e-29	6.96417e-28
GRMZM2G061442	88.714	67.23	86.97	65.368	83.664	70.169	88.845	61.583	84.297	71.431	-0.614487	2.6889e-12	5.12625e-11	57.72	75.719	51.28	92.059	53.011	79.883	56.287	76.64	56.319	-0.788197	3.45794e-19	8.64899e-18
GRMZM2G061450	0	2.046	0	1.653	0	1.09	0	2.878	0	2.808	7.51637	8.4275e-23	6.72755e-21	2.88	0	4.01	0	3.099	0	1.561	0	3.081	8.03523	5.1199e-26	2.31146e-24
GRMZM2G061465	4.868	16.501	4.619	18.562	5.606	18.174	9.341	25.988	10.293	21.125	1.33105	1.28078e-18	5.85572e-17	19.32	2.503	14.925	4.264	20.824	4.792	24.473	6.139	23.779	2.04984	2.21903e-39	2.79577e-37
GRMZM2G061469	2.606	19.819	2.384	25.269	1.922	23.317	2.995	23.067	2.662	16.155	2.8354	1.61627e-61	2.25793e-58	40.74	0.751	44.107	0.839	25.935	0.958	26.836	1.116	26.379	4.75973	8.34951e-120	1.19038e-116
GRMZM2G061487	22.769	107.731	27.715	120.629	27.817	103.772	27.923	86.555	41.572	79.853	1.5208	1.16813e-10	1.74118e-09	196.742	32.29	157.537	32.574	141.472	36.926	104.768	32.181	130.786	1.84789	5.76215e-50	1.38128e-47
GRMZM2G061527	1.426	2.5	2.93	3.731	1.281	4.184	1.523	5.672	1.775	5.155	1.00774	0.0001166	0.000619223	2.46	1.21	2.094	1.957	5.002	1.128	3.84	1.581	4.669	0.902347	0.00323224	0.0108548
GRMZM2G061596	0	0.636	0	0.52	0	0.61	0.051	0.931	0.044	0.644	4.79679	4.94041e-07	4.21124e-06	0.84	0.083	0.757	0.07	0.924	0.113	1.814	0.047	1.588	4.08244	5.83367e-08	4.57373e-07
GRMZM2G061602	27.637	11.682	25.53	11.524	22.638	10.198	20.054	14.01	19.521	14.084	-1.15241	5.65756e-17	2.05883e-15	8.46	21.11	7.307	23.207	9.352	36.926	17.679	30.833	14.73	-1.57461	1.98699e-31	1.40532e-29
GRMZM2G061624	13.032	26.91	13.957	30.748	14.149	32.644	16.144	27.173	16.859	27.201	0.716878	1.80702e-09	2.26969e-08	38.34	16.938	38.627	15.797	40.234	14.939	30.169	14.789	37.45	1.02843	6.24082e-19	1.51344e-17
GRMZM2G061626	3.541	9.409	5.414	10.863	4.805	10.939	9.24	11.766	7.498	12.059	0.662711	0.000129383	0.000680786	17.1	2.044	13.856	2.586	14.191	2.706	6.835	2.744	11.456	2.05481	2.1411e-19	5.48704e-18
GRMZM2G061663	0.934	2.546	0.695	2.314	0.587	2.659	0.863	3.217	1.02	2.808	1.48062	8.65023e-07	7.04172e-06	1.56	0.626	1.559	0.699	2.066	0.846	2.447	0.93	2.503	1.16585	0.00161352	0.00586594
GRMZM2G061702	20.507	15.501	24.884	14.925	19.274	18.174	37.62	24.041	36.026	26.142	-0.718009	3.55239e-10	4.91356e-09	12.9	20.985	12.43	21.879	14.082	24.918	18.397	34.321	22.672	-0.853867	1.9871e-13	2.86311e-12
GRMZM2G061723	15.736	37.047	18.477	43.595	17.299	44.281	15.688	52.271	16.061	55.23	1.22295	2.07602e-27	2.93278e-25	25.86	14.602	22.187	13.561	41.485	13.361	30.506	14.51	37.402	0.823463	1.53686e-07	1.13869e-06
GRMZM2G061777	0.344	1.5	0.199	1.181	0.427	1.177	1.117	3.344	1.42	2.255	1.32024	0.000480961	0.00220617	2.82	0.375	1.827	0.28	1.957	1.353	4.684	1.023	4.236	2.21208	2.54254e-08	2.10361e-07
GRMZM2G061798	8.311	7.228	9.884	5.762	12.494	5.709	6.448	4.021	7.187	5.293	-0.894559	1.23643e-07	1.1649e-06	5.82	9.387	5.614	6.92	7.068	8.344	6.118	8.557	4.38	-0.803933	2.55326e-05	0.000135031
GRMZM2G061806	7.573	30.41	13.063	36.652	9.077	27.065	12.388	40.844	11.003	36.36	1.45236	5.75704e-38	2.19343e-35	26.82	10.138	20.628	9.087	29.849	8.005	30.844	8.603	34.658	1.40938	1.20133e-19	3.14717e-18
GRMZM2G061876	826.605	559.476	789.186	520.207	718.006	556.385	840.579	718.212	951.491	688.947	-0.692954	3.03371e-22	2.25032e-20	469.504	722.068	430.642	934.147	458.234	866.09	588.778	987.72	619.899	-1.01879	1.19421e-38	1.44414e-36
GRMZM2G061941	0.246	1.227	0.099	1.37	0.427	1.395	0.254	1.016	0.311	0.644	1.83233	0.000345375	0.00163988	2.34	0.167	2.762	0.419	2.229	0	0.928	0.093	1.733	3.48807	1.29814e-10	1.40376e-09
GRMZM2G061996	3.934	7.273	5.315	8.029	4.485	8.978	4.62	10.158	4.525	9.021	0.675654	2.14181e-05	0.000133048	8.94	3.796	8.866	5.033	11.527	6.032	12.068	6.604	12.804	0.795006	1.53999e-06	9.93454e-06
GRMZM2G062129	274.552	138.778	259.867	153.927	259.108	133.191	113.214	73.222	120.988	80.866	-1.03133	1.14599e-30	2.2167e-28	131.641	269.42	111.737	312.804	110.481	79.996	52.701	91.475	54.731	-1.30221	6.13998e-30	3.8411e-28
GRMZM2G062151	0.148	0.682	0.05	0.425	0	0.523	0	0.762	0.177	0.644	2.98741	0.000261447	0.00127509	0.54	0.167	0.446	0	0.326	0.113	0.717	0.093	0.529	2.34605	0.00753944	0.0228673
GRMZM2G062373	8.163	18.137	8.891	17.853	8.329	16.867	7.26	13.967	8.119	12.611	0.704782	6.82053e-08	6.69696e-07	22.26	9.846	23.925	10.625	23.271	7.836	18.565	7.813	19.255	0.945005	1.06108e-13	1.56636e-12
GRMZM2G062420	83.944	66.684	90.943	60.267	90.552	66.552	82.956	59.763	84.608	60.063	-0.715384	1.83438e-19	9.49122e-18	63.54	100	60.725	128.756	62.907	75.317	58.734	89.383	54.635	-0.926901	7.36456e-21	2.13359e-19
GRMZM2G062429	5.459	21.592	6.507	22.152	5.659	22.968	4.062	11.047	5.235	8.607	1.35158	1.78973e-14	4.67822e-13	32.16	6.3	30.741	7.479	25.554	4.115	9.662	5.209	13.671	1.59677	2.47321e-18	5.66787e-17
GRMZM2G062470	43.472	29.092	36.854	27.583	44.315	24.189	29.598	18.708	25.023	21.448	-0.800194	7.63381e-12	1.35183e-10	22.02	36.879	22.855	27.191	24.521	41.605	29.072	34.739	21.613	-0.831001	9.48469e-12	1.15005e-10
GRMZM2G062471	6.196	5.273	6.358	4.298	6.14	3.705	4.112	3.301	4.525	3.866	-0.661408	0.000254876	0.00124554	4.26	7.134	4.856	5.522	4.948	4.736	2.616	4.93	4.043	-0.712011	0.000510723	0.00208413
GRMZM2G062476	13.917	25.91	14.95	29.945	14.042	28.46	14.266	28.866	17.303	26.51	0.66091	1.30619e-09	1.67238e-08	38.52	18.356	35.553	21.04	31.426	17.758	32.954	17.253	32.925	0.628079	6.4545e-09	5.77028e-08
GRMZM2G062531	10.77	25.91	6.904	20.546	7.902	25.758	25.334	51.171	27.685	33.184	0.89884	4.4948e-08	4.56672e-07	45.42	7.176	30.652	6.92	33.22	5.243	37.468	3.627	42.889	2.48708	1.03917e-42	1.706e-40
GRMZM2G062552	8.753	16.273	8.791	19.412	8.756	19.002	17.668	26.622	17.924	26.833	0.606615	4.22222e-06	2.9992e-05	25.02	8.344	23.88	7.899	25.663	14.658	27.764	12.835	29.122	1.10533	4.82504e-15	8.08556e-14
GRMZM2G062591	10.032	8.319	12.02	7.463	13.294	7.453	10.205	9.058	11.269	9.067	-0.702782	1.00351e-06	8.03898e-06	5.7	8.928	6.505	7.2	7.449	11.557	9.03	10.603	8.183	-0.629768	0.000195822	0.00087807
GRMZM2G062600	0.344	2.364	0.596	3.684	0.267	3.356	0.66	3.259	0.444	3.452	2.57478	2.22656e-14	5.7546e-13	2.46	0.334	2.539	1.468	2.447	0.338	2.616	0.837	2.599	1.79687	1.43904e-05	7.95484e-05
GRMZM2G062724	1.77	3.091	1.341	4.015	1.548	3.051	1.878	6.645	1.908	4.695	1.05744	1.32095e-05	8.54334e-05	7.5	1.043	8.732	1.049	6.198	1.522	10.422	1.535	12.419	2.50998	1.60942e-27	8.29896e-26
GRMZM2G062738	767.151	377.06	736.239	397.216	781.756	341.475	485.299	301.311	511.772	312.279	-1.15006	2.72226e-37	9.25053e-35	299.222	663.161	247.265	788.405	275.658	401.559	214.811	454.493	195.096	-1.54406	6.39416e-62	2.43951e-59
GRMZM2G062761	16.72	8.455	14.801	10.013	16.978	9.937	11.829	8.253	11.136	8.515	-0.895444	5.48704e-11	8.55938e-10	7.02	11.139	5.48	14.399	5.111	6.765	3.502	8.138	4.14	-1.35623	2.56654e-16	4.83466e-15
GRMZM2G062777	3.737	1.909	3.477	2.173	4.325	3.051	2.335	2.666	3.416	3.544	-0.6246	0.00796404	0.0261373	1.08	1.46	1.96	3.495	1.631	3.326	2.658	2.93	1.781	-0.778847	0.012238	0.0347775
GRMZM2G062788	84.239	58.184	82.798	54.741	80.514	62.368	100.878	71.656	95.744	74.008	-0.720688	1.30823e-18	5.97038e-17	47.82	67.96	47.76	74.164	55.458	114.159	84.726	101.753	71.049	-0.741905	4.8675e-19	1.20083e-17
GRMZM2G062848	22.67	49.456	20.265	47.373	22.478	49.467	26.958	50.875	25.733	49.753	0.821383	1.77687e-16	6.05436e-15	85.381	22.653	90.397	21.18	70.573	19.393	56.414	22.462	59.641	1.46322	4.04256e-41	5.85587e-39
GRMZM2G062885	51.143	30.91	47.732	29.236	41.538	34.474	70.518	41.521	53.107	39.075	-0.83104	8.31537e-16	2.60721e-14	21.24	48.769	27.311	43.478	30.176	85.577	54.009	72.455	43.997	-1.0217	9.25578e-22	2.90522e-20
GRMZM2G062946	0.492	1.455	0.646	1.7	0.587	2.136	0.254	1.862	0.399	1.289	1.5962	4.01497e-05	0.000235394	3.72	0.542	4.455	0.489	2.664	0.226	1.561	0.093	1.252	2.61775	1.61989e-10	1.73231e-09
GRMZM2G063024	0.934	2.909	1.341	3.59	0.854	3.443	1.371	4.19	2.041	5.017	1.32958	1.17579e-07	1.11277e-06	2.34	0.25	2.049	0.07	3.915	1.297	3.038	1.256	3.37	1.8704	6.53278e-05	0.000320929
GRMZM2G063133	0.885	4.955	1.043	5.007	1.014	3.879	1.422	2.666	0.976	3.452	1.6316	1.86726e-08	2.00488e-07	7.08	1.46	6.995	0.419	8.21	1.297	5.823	1.023	5.102	2.27375	4.36997e-14	6.69914e-13
GRMZM2G063144	1.18	2.727	1.639	3.07	1.869	3.269	1.828	4.063	1.464	3.038	0.773858	0.00165061	0.00663886	6.96	3.129	7.217	3.984	6.579	2.03	4.599	2.697	6.691	0.797815	0.000131475	0.000610771
GRMZM2G063192	0.639	2.182	1.142	1.936	1.121	3.051	1.878	2.963	1.198	2.485	0.86283	0.00343232	0.0126405	2.82	1.377	3.208	0.28	4.023	5.356	6.034	3.069	6.932	1.20546	0.00079926	0.00311653
GRMZM2G063216	4.426	8.864	5.364	9.068	3.524	9.632	4.925	8.846	4.747	6.858	0.663747	9.43126e-05	0.000510787	9.36	3.504	8.287	1.748	9.787	2.932	6.371	2.651	7.124	1.22861	8.28081e-08	6.34363e-07
GRMZM2G063258	10.819	6.818	11.324	4.912	9.61	6.93	12.844	8.719	12.733	9.711	-0.898748	1.19427e-09	1.54084e-08	3.3	8.26	4.455	8.318	4.132	17.533	9.578	16.323	9.772	-1.21105	8.21648e-14	1.22446e-12
GRMZM2G063287	0.098	31.41	2.583	50.49	0.053	31.903	0.355	43.214	1.597	32.125	6.15699	5.17462e-09	6.05214e-08	106.801	0.167	107.683	0	82.534	0.338	77.089	0.047	89.437	9.56892	3.37369e-25	1.43689e-23
GRMZM2G063566	4.819	4.455	5.414	4.393	6.834	4.445	5.991	2.836	5.102	4.05	-0.733431	0.000196394	0.000989485	3.12	6.383	4.188	3.845	3.153	4.172	2.954	4.79	2.936	-0.828716	0.000131859	0.000612134
GRMZM2G063592	97.418	69.821	96.407	67.021	91.993	71.259	120.119	93.369	109.054	90.117	-0.6501	3.33241e-16	1.09395e-14	53.52	74.802	56.76	115.615	61.982	157.625	109.578	166.209	97.765	-0.919158	4.0231e-25	1.70278e-23
GRMZM2G063747	2.164	4.773	2.632	4.77	2.563	4.968	2.792	4.148	1.819	3.728	0.660571	0.00198768	0.00780118	4.5	1.46	3.564	2.516	3.806	1.691	2.869	1.07	3.851	0.906374	0.00139359	0.0051388
GRMZM2G063880	0.836	10.728	1.589	12.847	2.029	13.206	1.777	12.02	1.375	14.728	2.84114	2.04017e-44	1.25127e-41	3.3	0.292	3.831	0.28	9.624	0.451	6.92	1.256	8.328	2.91068	3.11125e-11	3.59545e-10
GRMZM2G063882	59.995	44.729	61.838	46.051	69.409	41.361	33.914	28.823	36.958	29.64	-0.679801	4.26283e-12	7.84723e-11	45.96	63.162	45.087	70.879	45.617	31.514	27.384	30.786	27.149	-0.628479	2.20827e-10	2.32663e-09
GRMZM2G063917	8.508	17.228	14.404	18.798	6.567	17.085	10.154	22.348	7.942	20.573	0.803964	3.6656e-08	3.75458e-07	12.96	8.594	10.915	6.99	19.03	4.623	13.544	5.674	13.478	0.734623	0.000272198	0.00118181
GRMZM2G063949	6.442	15.91	7.401	18.373	6.46	19.656	18.632	29.585	16.593	23.427	0.810126	3.20632e-07	2.80927e-06	17.82	5.924	17.865	7.34	18.595	9.922	25.19	11.487	25.657	1.16207	6.44613e-17	1.29631e-15
GRMZM2G063988	7.573	5.137	6.159	4.44	6.727	4.271	5.178	4.994	5.191	4.28	-0.653774	0.000147748	0.000768411	2.94	6.3	3.653	7.2	4.35	8.964	4.937	8.975	5.439	-1.09622	3.15741e-09	2.92303e-08
GRMZM2G064001	543.35	414.743	505.926	400.853	523.715	412.255	509.211	406.319	525.126	404.513	-0.602609	2.53401e-18	1.12381e-16	382.383	499.582	392.461	571.155	359.606	463.008	380.001	494.999	390.337	-0.659862	3.81871e-19	9.49001e-18
GRMZM2G064008	1.426	0.591	1.391	0.992	2.189	0.436	3.046	2.159	3.061	2.439	-1.1513	0.000477826	0.00219379	0.3	1.21	0.891	0.839	0.87	2.932	1.688	5.116	2.503	-1.10863	0.00253145	0.00876205
GRMZM2G064091	27.047	67.503	30.844	70.516	35.185	55.394	10.865	28.654	16.416	27.017	0.807585	1.73107e-11	2.91362e-10	51.78	29.161	50.433	16.846	38.44	3.213	14.346	6.418	23.491	1.15791	2.44174e-12	3.15864e-11
GRMZM2G064096	574.183	388.606	547.498	344.978	504.228	438.318	1789.75	894.876	1705.6	1112.52	-0.857606	8.9839e-17	3.19081e-15	268.502	547.892	298.278	586.813	360.204	2178.39	1272.75	1848.81	935.914	-1.1059	3.33692e-46	6.32102e-44
GRMZM2G064136	33.883	22.819	35.513	27.394	34.651	25.104	24.064	16.845	24.047	19.653	-0.690418	2.41977e-11	3.95885e-10	25.08	34.835	23.746	36.278	22.401	34.502	19.663	26.647	16.463	-0.899497	8.24546e-18	1.80123e-16
GRMZM2G064168	1.77	5.637	1.788	3.779	1.548	5.404	2.742	5.164	2.44	4.787	1.02651	5.80979e-06	4.01685e-05	6.36	2.378	6.46	2.447	7.068	3.439	8.101	2.325	8.809	1.19164	2.78853e-08	2.29035e-07
GRMZM2G064250	2.262	1.318	2.334	1.7	3.203	0.915	1.878	1.693	2.041	1.519	-0.95796	0.00140929	0.00576697	0.78	1.377	0.446	0.699	0.544	1.128	0.549	1.953	1.348	-1.19701	0.00495543	0.0158107
GRMZM2G064382	4.721	10.637	6.656	11.997	6.14	12.378	5.737	8.296	4.348	10.033	0.705999	9.81067e-06	6.51093e-05	16.56	7.551	15.816	8.738	11.69	4.51	9.367	4.79	10.157	0.760985	7.3107e-06	4.23417e-05
GRMZM2G064386	418.294	249.237	381.903	253.538	367.866	257.534	195.866	176.41	219.438	175.033	-0.714623	5.95375e-16	1.89991e-14	220.142	431.872	201.064	489.441	205.684	177.243	141.815	181.463	146.719	-1.04459	5.22103e-17	1.06097e-15
GRMZM2G064437	75.338	60.548	84.337	58.189	94.556	53.39	63.359	43.679	63.622	50.121	-0.759133	1.10703e-14	2.97091e-13	48.84	86.441	53.151	79.267	56.926	61.505	38.439	54.457	32.829	-0.886066	2.0706e-22	6.95025e-21
GRMZM2G064521	1.131	2.136	1.291	2.314	0.908	2.005	0.152	1.693	0.355	1.749	1.31227	0.000607833	0.00271677	2.16	1.293	2.406	0.629	2.066	0.056	1.688	0.047	2.118	2.0693	0.000200386	0.000896755
GRMZM2G064612	4.623	11.864	6.308	11.761	5.339	12.465	4.569	7.999	4.17	7.548	0.784688	5.99994e-07	5.04766e-06	14.04	6.508	14.613	5.942	15.985	6.258	11.435	5.72	11.745	0.86397	3.5658e-08	2.88416e-07
GRMZM2G064657	40.718	34.138	44.553	28.008	46.077	30.029	27.111	23.956	31.988	29.088	-0.62057	5.10915e-09	5.98671e-08	24.6	38.924	28.068	48.79	23.488	25.651	16.118	27.95	15.452	-0.987111	4.12401e-19	1.02206e-17
GRMZM2G064663	33.145	24.501	30.546	21.443	33.156	23.709	40.92	23.914	37.091	27.937	-0.771283	2.0113e-13	4.50367e-12	17.34	31.289	17.776	27.541	22.401	56.431	36.16	46.97	27.341	-0.943895	1.22672e-15	2.17186e-14
GRMZM2G064679	1.574	9.046	2.632	7.274	1.869	7.889	3.3	7.999	4.304	8.054	1.36863	7.9969e-10	1.06453e-08	17.34	1.961	20.583	1.468	14.517	2.424	12.658	2.325	13.237	2.69093	4.19675e-38	4.81701e-36
GRMZM2G064732	2.656	8.819	2.483	7.935	2.296	9.24	5.178	13.502	6.3	10.125	1.21989	4.66462e-10	6.36789e-09	14.46	2.002	12.296	1.188	9.406	2.932	11.266	4.278	13.911	2.11737	4.17233e-21	1.23519e-19
GRMZM2G064853	3.59	8.864	4.073	6.471	3.257	8.935	5.483	11.682	6.034	10.172	0.798676	1.8261e-06	1.39402e-05	12.6	3.421	10.113	2.796	10.222	6.427	11.814	4.278	13.237	1.29442	2.20373e-11	2.57527e-10
GRMZM2G064962	15.982	9.819	13.262	11.524	17.139	10.939	14.824	8.804	13.266	9.573	-0.803631	4.54726e-09	5.36581e-08	11.82	16.312	11.494	18.663	12.777	16.574	9.831	13.626	8.424	-0.868229	2.03506e-11	2.38537e-10
GRMZM2G065040	18.982	11.546	17.136	9.588	16.017	11.07	25.029	13.925	20.453	17.72	-0.874262	2.75651e-11	4.48062e-10	6.84	18.106	8.465	17.335	7.992	37.151	20.169	30.833	20.314	-1.24152	2.39749e-20	6.66084e-19
GRMZM2G065105	10.278	20.274	10.728	21.018	9.824	22.227	20.104	33.521	20.098	28.996	0.620913	4.31293e-07	3.71287e-06	33.72	9.095	30.563	12.023	28.708	18.153	35.232	19.672	36.584	1.07983	5.32121e-13	7.33916e-12
GRMZM2G065214	126.678	105.277	118.261	97.108	129.901	101.157	108.188	68.905	96.143	81.188	-0.608557	1.21207e-10	1.80134e-09	90.421	137.63	92.179	100.726	94.442	115.794	81.941	111.286	84.19	-0.666757	2.80501e-12	3.60446e-11
GRMZM2G065374	172.953	123.368	155.413	104.665	184.307	115.147	113.976	95.189	133.766	105.443	-0.716351	8.32526e-18	3.39298e-16	82.081	129.704	73.244	145.462	74.107	100.122	74.388	112.077	77.596	-0.981414	1.24744e-24	5.02089e-23
GRMZM2G065471	0.885	2.546	1.689	1.984	1.495	3.661	1.32	5.037	1.642	3.774	0.990997	0.000343938	0.00163336	3.12	0.667	2.183	1.748	3.86	0.338	5.063	0.837	5.391	1.89445	4.74562e-07	3.3234e-06
GRMZM2G065557	37.522	25.319	37.848	19.884	43.033	22.663	25.791	22.348	21.429	18.226	-0.823706	1.9487e-11	3.24947e-10	17.58	33.75	20.539	42.08	22.564	21.141	15.148	21.532	15.885	-0.913176	9.30945e-16	1.66672e-14
GRMZM2G065665	3.393	7.046	4.52	7.51	3.364	8.455	3.452	12.697	4.126	9.757	1.00069	2.32642e-08	2.45695e-07	9.48	2.837	9.846	6.221	10.222	6.54	13.798	6.418	16.655	0.954233	7.75245e-08	5.96586e-07
GRMZM2G065718	2.508	2	2.781	1.228	3.47	1.613	8.123	5.968	6.034	5.799	-0.829833	0.000181266	0.00092139	0.54	1.168	0.579	1.957	1.251	5.074	3.291	4.092	2.744	-1.15742	0.000258626	0.00112704
GRMZM2G065829	8.901	5.046	7.301	4.109	7.261	4.053	1.726	1.524	1.952	1.427	-0.915818	3.31351e-06	2.40466e-05	6.18	11.64	5.257	7.479	4.73	2.199	1.435	1.535	1.492	-0.876182	7.85953e-05	0.000380857
GRMZM2G066024	41.554	121.232	50.215	153.124	53.071	131.752	52.749	185.383	56.701	168.773	1.32308	2.8735e-50	2.77912e-47	141.421	55.528	147.067	54.592	189.753	57.164	180.718	59.526	183.544	1.30714	9.40305e-42	1.40724e-39
GRMZM2G066153	1.623	7.273	1.838	5.29	1.548	5.622	3.3	8.677	4.437	7.778	1.26939	5.77239e-09	6.69832e-08	11.1	1.669	8.465	0.769	8.645	4.51	8.397	4.092	8.761	1.87888	1.40009e-08	1.1945e-07
GRMZM2G066208	0.639	0.545	1.192	0.283	0.961	0.479	0.66	0.381	0.799	0.598	-1.1314	0.0153838	0.0458288	0.66	2.211	0.401	2.936	1.196	1.353	0.802	1.953	1.252	-1.44416	0.000253824	0.00110825
GRMZM2G066326	1.082	2.727	0.944	2.362	0.801	2.528	0.609	1.947	0.754	2.439	1.2842	2.53416e-05	0.000155614	2.58	1.043	2.539	0.629	1.849	0.677	1.392	0.651	1.733	1.2211	0.0013734	0.00507262
GRMZM2G066341	4.918	3.773	5.166	2.881	5.873	3.835	4.417	2.624	3.328	2.485	-0.851053	1.29931e-05	8.42293e-05	2.52	3.922	2.094	2.656	3.48	5.299	3.671	4.185	2.455	-0.738355	0.00469447	0.0150632
GRMZM2G066500	2.508	1.136	2.235	1.275	3.203	1.7	3.402	2.455	3.771	2.071	-1.07965	1.07088e-05	7.05668e-05	1.2	1.502	1.247	1.817	1.305	2.368	1.561	2.279	1.637	-0.79361	0.0132557	0.0372634
GRMZM2G066578	40.964	31.592	52.798	31.362	47.678	34.779	29.649	27.173	29.282	27.201	-0.613388	5.64965e-09	6.57106e-08	35.28	70.922	37.468	100.027	43.986	27.173	30.253	38.506	29.941	-0.911892	1.3669e-09	1.32096e-08
GRMZM2G066636	179.641	97.958	162.864	91.44	212.124	82.808	70.315	54.726	83.41	44.092	-1.11878	8.73563e-24	7.70758e-22	54.78	108.51	42.859	83.74	40.071	18.266	12.954	25.903	17.57	-1.11239	3.7217e-19	9.27447e-18
GRMZM2G066749	3	7.046	3.477	6.754	3.364	7.148	4.671	8.465	5.058	7.732	0.692406	6.93464e-05	0.000386477	5.4	2.503	5.703	3.285	6.959	4.51	8.059	4.418	8.087	0.704534	0.000370476	0.00155903
GRMZM2G066801	58.077	127.323	59.851	125.919	51.896	123.472	53.51	115.759	65.885	100.518	0.787492	1.40629e-16	4.86419e-15	142.141	42.72	115.702	54.522	105.533	28.977	74.557	38.832	81.784	1.02468	1.77826e-24	7.01156e-23
GRMZM2G067225	45.783	117.005	59.652	140.513	50.188	129.573	103.467	170.231	124.76	148.476	0.738174	0.000836295	0.00362577	166.081	44.597	133.701	37.187	147.942	42.507	121.773	57.015	153.94	1.42803	4.60789e-42	7.17348e-40
GRMZM2G067583	0.688	2.546	0.348	2.362	0.374	1.569	0.406	1.82	0.488	1.657	1.86655	5.17957e-07	4.40168e-06	6	0.334	4.544	0	5.002	0.958	4.473	1.209	4.717	2.88766	1.35128e-11	1.61391e-10
GRMZM2G067591	0.049	0.409	0.248	0.52	0.107	0.697	0.102	0.973	0.089	1.289	2.474	0.00027351	0.00132799	0.06	0	0.045	0	2.012	0	0.675	0.093	1.252	3.30659	0.00831725	0.0249637
GRMZM2G067600	0.738	2.818	0.894	3.967	0.961	4.097	1.574	3.471	1.553	4.695	1.51256	2.55575e-08	2.6845e-07	6.96	0.375	5.747	0.419	4.241	0.902	3.207	0.744	3.081	2.66843	1.38366e-12	1.83095e-11
GRMZM2G067702	0.443	1.773	0.546	2.173	0.801	2.136	4.163	7.618	2.884	6.305	1.1238	3.30169e-05	0.000197348	2.88	0.96	3.742	0.28	4.187	24.016	26.16	9.766	21.228	1.54337	0.0113577	0.0326186
GRMZM2G067830	0.344	5.727	0.546	7.226	0.641	7.54	0.355	2.497	0.444	2.163	3.0825	2.23063e-21	1.4839e-19	10.8	0.626	9.178	1.328	7.666	0.507	4.852	0.419	5.824	3.25419	8.41152e-28	4.42429e-26
GRMZM2G068151	9.098	16.773	10.629	19.884	10.838	22.794	12.438	34.749	13.887	28.674	0.834193	1.55871e-12	3.09638e-11	22.02	9.345	20.628	12.932	28.708	9.076	26.329	13.254	24.501	0.880618	5.56563e-11	6.25067e-10
GRMZM2G068239	0.738	2.455	0.745	2.692	0.801	2.659	1.523	2.582	1.464	3.084	1.1518	0.000145462	0.000757932	3.66	0.918	3.252	0.699	4.132	0.846	2.743	0.884	3.321	1.86454	1.95918e-08	1.64355e-07
GRMZM2G068455	20.31	48.138	24.04	55.45	14.629	58.184	45.337	91.93	42.459	86.803	1.04054	1.47837e-16	5.09249e-15	77.581	33.125	74.536	28.1	76.825	52.542	116.54	48.784	127.802	1.09998	3.52472e-28	1.91722e-26
GRMZM2G068557	338.137	175.734	359.353	226.522	351.635	174.377	80.875	71.571	90.597	61.075	-0.924714	3.51027e-18	1.51146e-16	176.821	369.544	156.022	385.36	139.188	55.699	46.245	67.665	39.761	-1.21879	3.522e-21	1.05535e-19
GRMZM2G068947	78.338	66.003	83.592	62.109	97.119	58.227	45.59	35.087	46.63	39.812	-0.652716	3.48458e-11	5.5811e-10	48.72	73.383	50.255	61.792	44.149	30.161	25.443	38.134	22.383	-0.763125	4.97267e-14	7.58445e-13
GRMZM2G068952	7.18	12.41	7.401	13.461	8.062	15.995	7.818	17.903	9.14	15.787	0.677476	1.3937e-07	1.30137e-06	16.38	9.637	16.128	7.759	19.193	10.035	18.987	10.743	21.421	0.730992	2.17869e-07	1.58476e-06
GRMZM2G068967	1.426	5.909	2.98	6.707	1.922	7.583	2.945	6.899	3.372	7.318	1.23516	3.03344e-09	3.69389e-08	8.82	1.126	7.529	0.629	6.633	2.537	5.063	1.907	6.883	1.88057	3.28887e-10	3.38227e-09
GRMZM2G069024	58.126	37.956	58.51	31.692	55.42	39.051	72.041	44.018	62.557	53.113	-0.837306	8.40187e-16	2.62778e-14	24.84	40.759	24.103	68.083	25.5	109.142	71.519	99.242	59.737	-1.15767	3.80852e-25	1.61701e-23
GRMZM2G069095	1704.21	833.851	1560.99	849.787	1603.66	878.335	1769.75	1039.8	1901.83	1267.89	-1.07388	9.16704e-38	3.44051e-35	600.065	1323.28	545.899	1683.48	598.836	1587.8	917.472	1642.23	758.725	-1.40038	4.29514e-51	1.10806e-48
GRMZM2G069174	5.262	12.773	5.96	11.099	5.179	14.6	6.752	17.861	6.611	17.213	1.04514	7.10533e-14	1.7213e-12	13.92	7.384	14.346	11.114	16.366	7.78	21.814	7.859	22.432	0.884414	3.90539e-08	3.14288e-07
GRMZM2G069218	1.033	3.091	0.795	2.267	0.747	2.048	0.812	2.159	0.577	2.347	1.34566	1.64387e-05	0.000104359	4.2	1.126	5.391	0.909	3.588	1.466	3.755	1.581	4.043	1.58289	8.08789e-08	6.20461e-07
GRMZM2G069335	0.688	1.773	0.695	2.645	0.801	1.83	0.914	2.963	0.887	4.556	1.48266	2.97318e-06	2.17843e-05	1.44	0.417	0.891	0.839	2.936	0.395	2.911	0.93	3.225	1.35729	0.00116245	0.00436492
GRMZM2G069405	3.934	10.91	4.917	10.06	4.111	11.462	4.468	14.306	4.925	9.665	1.07725	7.68892e-12	1.36063e-10	15.9	4.464	17.064	5.103	16.311	9.471	18.523	8.929	22.48	1.28405	2.94025e-14	4.576e-13
GRMZM2G069422	1.377	3.864	1.987	3.212	1.709	3.835	2.691	5.502	2.529	4.925	0.811758	0.000273725	0.00132862	5.22	2.044	5.836	2.307	6.089	3.439	6.751	4.464	7.557	0.862861	8.7033e-05	0.000418079
GRMZM2G069542	41.259	257.419	88.311	299.069	45.703	273.703	89.15	589.967	126.756	487.542	2.08077	3.0066e-68	6.87309e-65	363.303	44.848	352.72	49.21	425.666	51.47	425.107	72.501	519.535	2.7261	3.40461e-229	4.61121e-225
GRMZM2G069569	37.866	27.683	36.01	24.985	37.587	27.109	26.095	20.655	29.415	20.757	-0.7065	1.85282e-14	4.82808e-13	27.66	34.835	21.563	45.435	21.585	21.704	18.65	26.787	17.666	-0.84214	2.95977e-11	3.42918e-10
GRMZM2G069651	59.749	139.551	78.427	190.154	69.462	179.52	47.672	76.481	50.8	68.531	0.752705	2.63739e-09	3.23669e-08	216.242	82.186	207.213	87.795	170.941	54.684	109.241	40.227	75.767	0.910424	1.62425e-18	3.77338e-17
GRMZM2G069722	101.254	52.184	103.311	47.42	98.187	46.983	82.093	37.458	74.891	48.648	-1.22749	2.61265e-34	6.77295e-32	40.62	101.752	39.607	76.681	44.747	60.66	38.481	80.314	39.279	-1.28836	7.02753e-27	3.41762e-25
GRMZM2G069923	22.08	45.093	24.338	47.656	25.628	48.203	29.903	57.731	29.105	53.665	0.699703	9.1635e-15	2.48571e-13	50.16	26.617	58.319	17.755	66.767	25.482	56.372	26.136	55.357	0.996445	5.07015e-14	7.72008e-13
GRMZM2G070011	208.557	153.824	202.748	138.577	208.867	149.011	148.702	124.478	183.457	116.765	-0.724822	1.55945e-22	1.1992e-20	116.461	212.599	156.468	190.268	150.28	219.412	140.549	173.975	117.404	-0.830139	2.8242e-19	7.12971e-18
GRMZM2G070015	12.687	9.682	11.175	8.171	13.561	11.55	14.571	9.904	14.464	10.77	-0.659658	1.97197e-07	1.79663e-06	6.54	11.598	7.708	14.12	9.243	23.79	15.57	17.951	11.697	-0.894137	1.56143e-11	1.85265e-10
GRMZM2G070178	0.443	3.136	0.497	2.173	0.908	2.397	0.558	2.92	0.355	1.519	1.90046	6.65396e-08	6.54106e-07	3.18	0.793	3.876	0.14	3.86	0.113	2.489	0.465	2.455	2.79308	2.70614e-10	2.80835e-09
GRMZM2G070271	42.882	27.183	46.987	27.111	56.328	24.363	39.803	25.48	45.831	26.418	-1.06762	5.18247e-24	4.72168e-22	19.8	41.594	19.826	30.267	22.89	26.665	15.401	29.159	16.174	-1.09915	1.25364e-17	2.6866e-16
GRMZM2G070279	2.36	7.182	4.421	5.668	2.563	7.017	2.945	7.068	2.218	6.213	0.975464	3.18353e-06	2.31913e-05	9.54	2.086	7.797	3.355	10.385	0.846	5.781	1.302	6.547	1.74569	6.30003e-14	9.52317e-13
GRMZM2G070304	2.016	12.637	2.583	15.445	2.563	12.29	4.468	23.025	4.836	19.423	2.10689	3.371e-40	1.56976e-37	15.66	1.794	11.227	0.559	22.238	3.27	18.987	3.72	23.491	2.84345	2.24502e-08	1.86888e-07
GRMZM2G070312	4.623	8.909	4.967	10.863	4.538	11.898	7.463	12.697	7.675	10.402	0.67607	3.75163e-05	0.000221504	9.84	2.67	7.886	3.146	9.352	5.75	10.675	4.278	12.804	1.11862	2.92236e-09	2.71471e-08
GRMZM2G070315	629.31	396.879	579.485	385.597	615.976	349.931	204.04	144.921	196.678	150.916	-0.837806	6.90804e-23	5.55753e-21	266.822	495.952	249.582	562.907	255.052	109.649	77.173	155.838	79.281	-1.18335	5.32753e-37	5.61525e-35
GRMZM2G070375	0.885	7.5	1.838	7.651	1.121	7.627	2.742	7.661	3.106	7.088	1.80568	1.78882e-12	3.50324e-11	18.06	1.293	20.271	1.887	16.637	1.973	16.118	2.465	17.04	3.1678	4.14067e-44	7.1441e-42
GRMZM2G070475	23.555	45.593	24.934	56.63	21.196	53.956	12.743	23.998	16.771	21.54	0.710715	2.92116e-08	3.03159e-07	90.001	40.175	84.471	35.509	62.635	14.77	33.122	11.394	32.299	0.950192	3.89441e-17	7.99787e-16
GRMZM2G070603	6.295	4.682	8.642	4.629	7.635	5.099	4.366	2.159	3.328	3.774	-0.797248	7.21731e-05	0.000400809	4.08	8.302	4.589	8.388	4.132	2.593	1.899	3.488	1.974	-1.07489	1.97788e-07	1.44607e-06
GRMZM2G070605	5486.11	3168.31	4596.49	2921.12	4464.74	3104.14	7066.3	4534.99	6970.39	5550.56	-0.835896	1.54058e-22	1.19198e-20	2150.96	4258.44	2148.85	4645.08	2405.51	7665.6	4684.99	7337.65	4108.72	-1.17508	1.19231e-49	2.78425e-47
GRMZM2G070708	7.426	16.728	11.126	19.129	9.077	18.174	10.154	24.929	11.136	21.402	0.789691	3.86807e-11	6.14444e-10	11.04	7.801	12.876	11.953	19.138	6.258	16.92	8.882	19.447	0.617048	0.00019301	0.000866464
GRMZM2G070761	4.967	3.727	5.116	3.448	5.393	3.661	4.874	3.428	4.437	4.234	-0.670136	0.000382222	0.00179484	2.64	4.547	2.985	5.243	3.153	4.172	3.587	5.069	4.669	-0.699686	0.00158324	0.00576822
GRMZM2G070847	77.502	50.547	67.4	42.839	60.492	55.307	142.711	81.602	137.315	105.995	-0.764932	3.88143e-13	8.40675e-12	28.56	46.183	37.379	62.071	35.885	136.935	85.19	128.214	81.11	-0.902227	2.07485e-22	6.95587e-21
GRMZM2G070863	26.899	127.687	44.851	167.105	32.782	154.459	26.704	76.397	33.142	70.372	1.55113	1.94093e-28	3.14881e-26	252.362	53.108	236.394	43.198	205.575	27.511	111.562	21.16	89.148	1.97867	4.08702e-81	2.57463e-78
GRMZM2G071023	44.996	25.365	42.268	23.663	43.407	23.23	19.901	16.676	24.18	16.615	-0.926936	4.95393e-17	1.82656e-15	21.48	31.831	19.068	49.489	18.105	14.714	9.409	18.509	13.286	-1.12207	1.05711e-16	2.0765e-15
GRMZM2G071100	14.015	11.137	16.887	11.477	16.872	10.765	9.24	7.492	10.382	7.732	-0.70344	2.62261e-08	2.74784e-07	9.18	15.478	9.044	10.345	8.047	10.035	6.624	7.162	7.028	-0.707216	1.27904e-05	7.12305e-05
GRMZM2G071154	97.123	235.646	116.97	238.141	105.181	236.047	189.977	338.134	202.579	313.338	0.736949	3.41463e-14	8.57786e-13	286.562	100.834	300.149	83.81	290.665	157.681	344.769	138.817	336.858	1.2014	5.04086e-33	4.0639e-31
GRMZM2G071277	0.295	1.909	0.646	1.7	0.641	2.789	0.711	2.497	0.71	3.084	1.75619	2.05905e-07	1.86786e-06	2.64	0.417	2.049	0.14	2.229	0.733	2.954	0.605	3.947	2.31413	4.9938e-09	4.51057e-08
GRMZM2G071288	1.672	5.364	2.086	5.432	2.189	6.189	2.691	8.169	3.194	6.95	1.20035	8.06425e-10	1.07293e-08	7.56	2.92	8.019	4.194	8.427	7.216	13.84	6.139	13.526	0.900864	1.96021e-07	1.43431e-06
GRMZM2G071343	2.557	0.409	1.689	0.897	0.481	0.305	4.772	3.598	4.614	3.314	-1.18819	0.000236132	0.00116564	0.3	3.922	0.624	1.887	2.012	3.89	1.814	2.372	3.466	-1.45301	0.00249653	0.00865566
GRMZM2G071450	3538.04	2497.37	3015.98	2284.63	3250.57	2399.44	3572.09	2100.84	3321.88	2570.17	-0.743128	4.91353e-17	1.81433e-15	1829.29	2888.9	1868.35	2146.57	1993.55	3543.51	2328.15	2964.93	1883.43	-0.783968	2.91247e-16	5.45971e-15
GRMZM2G071478	0.59	2.364	1.142	2.787	0.854	2.31	2.894	5.079	2.263	5.661	1.07292	4.82969e-05	0.000278166	1.44	0.334	1.381	0.489	2.338	0.902	3.966	0.93	3.321	1.67579	7.71616e-06	4.45187e-05
GRMZM2G071575	0.246	3.682	0.298	3.023	0.534	2.659	0.711	3.428	0.488	4.28	2.6861	2.06199e-14	5.36757e-13	5.76	0.083	6.148	0.07	6.035	0.282	4.599	0.186	6.45	4.3983	1.09679e-22	3.77027e-21
GRMZM2G071704	1.721	1.227	2.881	1.559	1.975	1.002	0.914	0.466	1.109	0.69	-1.03971	0.00115177	0.00481742	0.72	2.295	0.98	2.237	0.544	1.128	0.295	0.605	0.289	-1.87095	6.18097e-06	3.64692e-05
GRMZM2G071705	3.442	14.819	5.066	13.414	3.898	16.3	11.068	18.2	8.563	17.95	1.19942	2.97088e-10	4.15032e-09	10.38	4.672	11.405	4.893	12.288	5.187	10.633	6.743	15.981	1.02305	3.89704e-10	3.97152e-09
GRMZM2G071790	7.967	27.092	9.338	33.204	12.066	36.305	33.914	51.256	26.043	37.05	1.0068	0.000985988	0.00419024	38.82	10.263	42.102	7.689	48.39	9.302	37.004	16.509	37.787	1.77557	4.85081e-25	2.03403e-23
GRMZM2G071846	0.246	1.091	0.248	0.614	0.053	0.915	0.355	1.1	0.577	0.736	1.44442	0.00914673	0.0293447	1.56	0.292	1.426	0.489	1.414	0.451	3.165	0.558	2.936	2.0246	2.10322e-06	1.33237e-05
GRMZM2G071977	10.573	5.364	9.387	3.967	8.596	4.097	5.28	2.624	5.28	3.866	-1.2006	7.03197e-12	1.25054e-10	3.48	7.342	2.495	5.732	2.12	4.397	2.278	3.302	1.348	-1.52115	1.93652e-11	2.27873e-10
GRMZM2G071996	98.058	39.183	87.218	39.533	83.557	45.109	126.313	59.467	137.271	84.64	-1.27411	2.3685e-35	6.69194e-33	22.92	70.421	20.761	65.287	26.533	84.337	48.101	78.082	41.06	-1.56364	1.4877e-28	8.32622e-27
GRMZM2G072041	9.737	6.409	9.785	6.612	9.183	8.019	11.931	8.296	11.136	8.238	-0.712804	3.6673e-07	3.17883e-06	3.84	6.55	5.435	7.969	5.111	14.545	9.705	9.58	7.557	-0.71787	1.37451e-05	7.62495e-05
GRMZM2G072133	3.246	3	4.768	1.795	5.072	2.484	4.721	3.386	6.921	3.36	-1.06052	9.97299e-07	7.99428e-06	2.34	3.296	1.96	2.796	3.208	5.525	2.7	7.255	3.37	-1.04502	5.46621e-05	0.000272536
GRMZM2G072264	37.817	29.001	39.288	28.528	38.976	29.332	44.27	28.527	41.394	30.515	-0.714078	1.07107e-13	2.5054e-12	22.68	27.868	23.123	45.924	23.216	42.789	31.224	35.158	29.893	-0.743116	1.41674e-10	1.52167e-09
GRMZM2G072280	3091.37	1915.71	2561.71	1744.96	2867.81	1627.53	2642.82	2013.74	2881.58	2253.43	-0.809623	1.04827e-20	6.27616e-19	1019.05	2174.55	1220.42	1545.14	1088.66	1977.92	1335.7	1939.91	1187.96	-0.983524	4.34765e-27	2.14516e-25
GRMZM2G072322	0.246	1.364	0.596	2.125	0.107	1.613	0.203	0.973	0.089	0.782	2.34749	2.21445e-06	1.66521e-05	4.68	0.042	3.876	0	2.61	0.056	1.266	0.093	1.155	4.9741	2.05036e-17	4.31548e-16
GRMZM2G072406	1.967	4.637	2.334	4.156	2.242	4.838	7.108	9.608	5.013	11.184	0.688055	0.000443769	0.00205204	3.72	1.585	4.099	1.608	7.286	4.285	10.802	4.139	10.446	1.25408	2.75894e-08	2.2688e-07
GRMZM2G072529	21.785	38.274	24.238	49.546	29.579	39.486	33.964	69.54	37.934	72.581	0.600318	4.70006e-08	4.76563e-07	30.48	16.354	32.211	20.83	40.017	20.182	54.304	15.765	54.298	0.926937	4.20938e-11	4.79293e-10
GRMZM2G072653	0.098	0.955	0.248	0.708	0.267	0.61	0.355	0.846	0.355	1.013	1.42474	0.00838062	0.0272413	0.96	0.125	0.713	0.28	0.924	0.169	0.97	0.093	1.203	2.44202	0.000174584	0.000792281
GRMZM2G072744	343.398	233.282	329.651	222.413	349.606	223.713	253.133	185.468	261.232	213.003	-0.750742	1.99496e-20	1.1324e-18	188.101	305.548	202.267	311.336	184.262	269.36	202.448	244.477	182.87	-0.845396	6.22467e-25	2.57426e-23
GRMZM2G073059	69.88	54.275	76.639	52.663	82.81	54.261	44.626	26.665	39.664	31.067	-0.768993	3.3023e-15	9.58888e-14	50.94	80.392	43.661	74.024	49.64	45.382	29.916	47.621	28.112	-0.914715	1.66845e-20	4.67858e-19
GRMZM2G073272	0.049	1	0.397	0.708	0.32	1.002	0.203	1.1	0.089	0.782	2.01022	0.000624467	0.0027837	0.48	0.25	0.757	0	0.652	0.282	0.97	0.279	0.866	1.60498	0.0186409	0.0499105
GRMZM2G073324	0.688	13.637	1.44	13.697	1.068	11.506	1.726	4.106	2.307	6.351	2.48601	5.12887e-05	0.000294118	23.76	1.126	16.351	1.118	14.789	1.128	7.764	1.442	10.686	3.42737	7.0532e-32	5.1777e-30
GRMZM2G073347	0.738	2.682	1.142	2.267	0.534	2.31	1.218	2.243	1.375	2.025	0.991921	0.00221662	0.00860705	4.02	0.793	3.831	0.559	2.664	1.353	2.447	0.884	2.07	1.64498	1.90832e-05	0.000103447
GRMZM2G073359	1.229	4.682	1.093	3.873	0.747	3.966	2.234	4.994	2.839	5.385	1.34378	2.72242e-07	2.41645e-06	7.74	0.626	6.995	0.909	8.427	2.537	7.637	1.581	7.22	2.56357	1.8444e-15	3.22745e-14
GRMZM2G073401	0.639	1.364	0.695	1.181	0.801	1.482	0.508	1.566	0.444	1.611	0.988196	0.00948037	0.0302645	1.74	0.542	2.139	0	2.392	0.507	2.489	0.698	2.744	2.1526	4.40845e-06	2.66197e-05
GRMZM2G073427	432.998	328.831	460.926	228.128	520.725	285.035	299.13	274.604	319.441	243.932	-0.806574	3.53917e-14	8.86413e-13	195.182	326.574	239.335	432.403	229.008	178.709	117.469	294.237	157.021	-0.981131	1.61711e-31	1.16192e-29
GRMZM2G073465	501.304	398.288	565.429	368.924	637.919	358.342	418.588	324.632	403.871	359.731	-0.710684	2.15104e-13	4.79948e-12	343.023	495.618	363.859	546.27	374.395	442.826	338.567	473.561	316.159	-0.757992	6.16606e-27	3.00948e-25
GRMZM2G073498	32.801	82.049	41.225	90.165	35.772	88.954	48.89	90.194	45.964	84.134	0.854627	1.0579e-17	4.26998e-16	103.201	37.922	100.644	43.059	109.937	36.306	93.418	40.552	93.529	1.08648	1.56153e-37	1.72647e-35
GRMZM2G073725	78.141	230.827	97.748	293.401	89.377	304.735	240.086	399.167	256.618	388.957	1.00336	6.78413e-05	0.000379013	263.582	57.238	241.162	77.449	329.648	64.549	289.242	120.541	280.923	1.6188	1.20106e-39	1.54191e-37
GRMZM2G073755	40.669	29.456	46.937	28.339	68.234	23.884	28.887	18.708	35.538	24.761	-1.01782	1.30358e-13	3.01562e-12	23.4	53.358	21.652	42.779	22.944	21.141	16.245	28.508	16.848	-1.15344	7.10287e-18	1.56425e-16
GRMZM2G073770	0.836	2.364	1.291	2.55	0.534	1.874	1.269	3.725	1.952	3.36	1.04076	0.000268708	0.00130695	3.84	1.168	3.965	0.489	3.588	2.086	2.785	0.744	3.466	1.47405	3.37829e-05	0.000175107
GRMZM2G073814	8.606	27.683	9.536	32.354	11.319	32.513	12.743	37.246	11.668	34.289	1.36413	2.90875e-34	7.46362e-32	24.54	8.677	25.662	10.345	31.263	8.964	38.355	9.115	36.921	1.58022	5.38998e-33	4.33246e-31
GRMZM2G073943	5.459	4.091	5.911	3.495	6.033	3.312	11.575	6.391	10.648	6.351	-0.981756	1.94005e-09	2.42951e-08	2.28	5.048	2.673	3.845	3.752	12.064	7.468	11.161	6.98	-0.899037	8.44703e-06	4.84979e-05
GRMZM2G074017	13.622	10	17.483	8.596	21.25	11.637	17.211	10.708	20.231	11.138	-1.02657	5.1704e-17	1.89526e-15	7.74	12.975	10.247	13.281	10.059	10.317	6.456	9.906	6.161	-0.811836	6.72389e-08	5.23081e-07
GRMZM2G074083	49.816	35.047	45	30.653	37.374	39.312	78.387	49.182	73.693	47.636	-0.709715	1.93465e-10	2.80396e-09	25.8	36.128	17.776	47.742	25.282	91.609	58.059	80.826	49.869	-1.04528	1.85736e-26	8.73474e-25
GRMZM2G074103	85.469	54.866	86.225	52.38	78.485	53.477	76.61	55.996	76.843	57.393	-0.804964	3.08388e-22	2.2808e-20	48.9	76.888	42.146	97.581	44.475	90.313	60.169	89.336	55.79	-1.08717	3.58324e-30	2.28921e-28
GRMZM2G074107	61.913	50.684	66.755	44.586	79.339	43.017	64.476	42.41	60.428	50.167	-0.773094	5.30239e-13	1.1214e-11	38.34	57.572	41.211	59.905	37.624	73.4	45.654	71.757	44.382	-0.906534	2.83625e-25	1.22144e-23
GRMZM2G074158	29.703	94.595	29.106	87.425	26.696	92.658	64.426	191.266	68.281	154.091	1.3063	7.67153e-42	4.01892e-39	113.401	27.993	105.01	39.703	124.726	109.819	240.085	116.914	304.27	1.34486	7.81794e-32	5.6928e-30
GRMZM2G074236	0.246	0.636	0.248	0.992	0.694	1.264	0.508	1.608	0.532	1.841	1.2746	0.00302219	0.0112972	0.54	0.209	0.49	0.07	1.631	0.169	1.181	0.279	1.637	1.96496	0.00268721	0.00923863
GRMZM2G074248	0.246	1.682	0.646	2.031	0.587	2.571	0.558	2.666	1.02	3.36	1.80785	6.49419e-08	6.39651e-07	0.9	0.167	0.624	0.28	3.643	0.169	1.308	0.465	1.348	2.05313	0.000163381	0.000745564
GRMZM2G074252	17.703	13.955	18.079	11.808	15.59	13.729	22.947	13.163	19.655	14.636	-0.723102	9.8618e-09	1.10215e-07	7.5	15.394	8.554	19.572	10.222	31.683	19.663	24.136	15.596	-1.07099	1.82684e-17	3.85401e-16
GRMZM2G074270	13.13	7.318	11.821	7.415	12.921	8.106	10.661	8.761	11.18	8.238	-0.83009	1.64017e-09	2.07463e-08	6.12	10.43	5.614	15.448	7.557	13.586	8.608	15.579	7.654	-1.17403	2.64811e-15	4.55441e-14
GRMZM2G074282	548.12	417.198	546.952	394.524	571.18	398.352	455.802	336.356	461.415	385.689	-0.664425	4.98764e-18	2.08684e-16	376.503	552.606	393.219	522.365	338.021	525.134	401.9	492.488	396.499	-0.710429	2.99264e-23	1.07228e-21
GRMZM2G074307	16.179	14.319	20.96	10.06	26.909	12.988	34.32	22.728	34.296	24.209	-0.922298	2.40175e-12	4.60323e-11	7.74	14.268	8.821	11.184	9.134	54.12	26.667	65.479	37.209	-1.01998	2.34417e-15	4.05744e-14
GRMZM2G074401	243.767	121.914	215.364	112.458	201.499	136.503	356.6	176.283	324.544	242.229	-1.03538	3.84891e-23	3.18371e-21	87.901	188.402	85.451	213.475	93.517	376.303	220.507	297.865	185.999	-1.25319	1.96228e-38	2.31105e-36
GRMZM2G074427	1.328	3.818	1.689	5.526	1.548	4.358	1.371	4.232	1.375	2.347	1.18715	1.63458e-06	1.25929e-05	4.8	1.21	4.633	0.699	4.295	1.184	2.616	0.977	3.947	1.53815	4.98813e-07	3.48153e-06
GRMZM2G074546	221.195	153.597	200.662	133.145	214.206	113.752	134.486	77.666	143.482	85.422	-0.961463	2.25354e-27	3.15559e-25	93.961	216.061	78.278	194.532	86.884	129.663	74.979	128.54	58.486	-1.38061	7.63845e-43	1.26939e-40
GRMZM2G074611	4.377	12.91	5.96	17.003	5.339	20.746	4.214	22.813	8.962	28.72	1.57849	1.99753e-27	2.83785e-25	11.04	1.627	10.737	4.823	19.736	1.691	21.73	3.767	22.624	2.40013	1.12315e-29	6.77589e-28
GRMZM2G074687	10.18	29.092	11.722	34.432	9.717	35.39	8.681	33.437	11.713	27.615	1.37263	2.12548e-30	3.95907e-28	27.48	9.512	27.266	15.168	45.943	15.447	41.224	14.324	32.733	1.12703	5.57554e-21	1.631e-19
GRMZM2G074743	2.065	10.864	2.136	21.112	2.403	25.191	2.183	20.528	2.218	21.77	2.88882	6.06248e-59	8.02353e-56	5.76	0.96	4.945	1.118	14.789	0.789	14.81	2.046	19.158	2.75493	5.47523e-19	1.34099e-17
GRMZM2G074759	18.097	34.638	22.45	38.635	19.701	37.002	20.663	40.844	18.634	36.958	0.671981	1.62727e-12	3.21692e-11	44.04	23.196	45.221	13.77	37.679	16.349	38.734	15.161	41.975	0.985716	2.18441e-16	4.15236e-15
GRMZM2G074790	5.704	17.182	6.904	18.845	6.14	19.874	6.701	21.289	5.856	16.661	1.33362	4.80129e-26	5.77671e-24	27.12	7.384	27.355	9.437	24.684	9.697	28.987	9.813	30.663	1.50399	1.02342e-25	4.53721e-24
GRMZM2G075051	1.131	6.273	1.44	5.951	1.762	7.322	0.965	9.354	1.775	6.536	2.07513	2.3604e-19	1.20639e-17	17.1	1.669	12.252	2.586	12.179	1.466	13.291	1.674	11.119	2.67449	1.33397e-33	1.11872e-31
GRMZM2G075244	4.918	21.228	11.97	28.055	4.165	25.017	10.763	30.601	14.641	23.243	1.36128	2.30817e-05	0.000142853	77.701	6.884	64.289	8.877	59.373	7.78	34.304	6.325	39.231	2.64684	1.32158e-50	3.28432e-48
GRMZM2G075245	0.393	1.636	0.298	1.464	0.107	2.092	0.355	1.016	0.399	1.105	1.95977	3.58952e-05	0.000212932	6.18	0.292	5.435	0	4.73	0.282	2.447	0.186	3.225	4.03346	6.43655e-19	1.55812e-17
GRMZM2G075255	1.721	0.773	1.44	1.228	1.869	1.09	6.194	1.735	5.635	4.418	-1.12188	0.000118329	0.000627348	0.66	1.794	1.381	1.678	0.924	5.694	4.515	5.627	2.455	-1.13188	0.00017495	0.000793809
GRMZM2G075333	50.898	121.05	61.291	123.794	52.964	110.527	46.606	129.345	46.319	128.778	1.00652	1.03006e-27	1.51473e-25	91.561	61.201	100.02	54.243	124.672	26.384	108.692	38.785	106.67	0.938693	0.000602628	0.00241801
GRMZM2G075461	1.623	9.591	2.93	11.194	1.762	8.063	3.96	15.068	5.501	10.033	1.61411	2.1998e-14	5.69683e-13	31.68	2.879	30.251	3.076	21.911	2.819	14.473	2.465	15.307	2.77205	6.87422e-42	1.04027e-39
GRMZM2G075505	1.229	2.046	1.291	2.409	0.961	3.399	1.878	3.174	1.242	2.992	0.838131	0.0029543	0.0110829	2.1	1.168	2.539	1.887	3.153	1.804	5.063	2.139	4.477	0.733528	0.00965588	0.0283994
GRMZM2G075513	0.836	2.318	0.894	2.267	0.908	2.005	2.234	2.92	1.553	2.761	0.755024	0.0109678	0.0343586	3.18	0.96	3.52	1.538	3.643	2.03	3.165	2.232	3.851	1.0975	0.000689396	0.00273177
GRMZM2G075562	14.163	6.318	16.788	6.187	16.658	7.801	21.323	12.782	17.525	14.038	-1.1883	1.13714e-14	3.04521e-13	4.56	10.43	5.168	8.668	7.34	40.534	26.245	33.809	17.57	-1.02357	9.08365e-12	1.10389e-10
GRMZM2G075637	16.523	32.638	20.066	30.559	19.274	36.392	18.531	39.701	19.211	34.795	0.644491	1.10408e-10	1.64864e-09	38.88	19.942	38.404	23.836	38.222	23.678	43.291	25.345	47.751	0.625339	2.59271e-10	2.70224e-09
GRMZM2G075676	153.184	106.368	145.033	112.08	156.757	116.062	137.33	102.807	137.138	114.97	-0.648726	3.07026e-15	9.04036e-14	98.281	140.926	97.347	176.778	115.211	188.518	133.46	163.605	118.367	-0.808671	3.15342e-27	1.57892e-25
GRMZM2G075712	8.262	29.274	10.679	29.614	9.557	30.465	13.301	26.749	14.109	24.255	1.09774	1.63333e-13	3.71354e-12	39.78	9.011	32.835	6.92	36.483	14.094	25.865	10.045	27.967	1.51589	2.45515e-16	4.63323e-15
GRMZM2G075794	0.836	3.455	1.589	3.023	1.815	3.007	1.117	2.37	0.887	3.36	1.07414	0.000231425	0.00114488	2.16	1.001	2.228	0.839	2.664	0.282	2.025	0.698	1.588	1.10416	0.00628734	0.0194779
GRMZM2G075921	1.082	2.455	0.646	2.976	0.481	2.223	0.812	3.047	0.444	1.565	1.59399	1.46244e-06	1.13642e-05	5.64	0.667	3.921	0.419	4.893	0.395	3.376	0.744	4.765	3.10247	3.828e-14	5.87828e-13
GRMZM2G076263	36.095	22.683	34.073	22.152	34.865	25.235	41.529	22.263	38.555	25.59	-0.89793	1.30341e-17	5.18601e-16	17.34	38.214	17.286	34.461	19.954	39.35	24.937	36.46	21.758	-1.14674	3.03674e-22	9.99504e-21
GRMZM2G076272	3.836	2.546	2.98	2.078	2.99	1.133	2.132	0.72	1.819	1.013	-1.1984	1.64348e-05	0.000104359	1.38	2.92	1.337	3.635	0.979	1.917	1.266	1.86	0.433	-1.59358	2.35628e-06	1.47816e-05
GRMZM2G076343	0.443	3.727	1.639	6.849	0.747	6.363	2.031	10.835	2.263	8.284	2.16814	6.31191e-20	3.40254e-18	6.36	0.626	5.658	0	9.678	1.184	7.975	1.721	9.146	3.18383	0.000239272	0.00104962
GRMZM2G076526	22.326	17.592	23.791	15.161	21.517	15.69	20.663	19.258	20.764	15.695	-0.63809	3.93585e-09	4.70842e-08	14.1	18.106	16.752	22.997	14.408	20.126	13.333	19.3	14.97	-0.668726	8.81968e-08	6.73169e-07
GRMZM2G076602	10.622	6.5	9.834	5.195	10.571	5.753	9.494	6.179	9.317	6.029	-0.998124	4.39882e-12	8.07393e-11	5.04	8.219	4.99	7.549	5.546	14.094	11.055	11.254	7.991	-0.845381	4.11157e-07	2.90567e-06
GRMZM2G076683	2.016	1.455	2.533	1.039	2.67	1.09	2.538	1.185	2.396	1.381	-1.23314	1.17407e-05	7.6863e-05	0.78	1.46	1.158	1.398	0.924	2.932	1.013	1.953	1.3	-1.11405	0.00215227	0.00758333
GRMZM2G076771	559.381	404.834	540.346	434.86	607.219	378.085	200.943	170.062	204.709	168.635	-0.645309	1.05699e-13	2.47708e-12	436.383	614.016	398.387	556.825	367.164	104.801	114.389	157.931	131.123	-0.605232	3.28029e-09	3.02748e-08
GRMZM2G076796	1.82	3.5	1.838	3.779	1.442	4.925	1.269	3.301	1.686	3.452	0.981675	5.4795e-05	0.000312443	8.94	2.587	7.93	1.957	7.992	1.917	5.232	1.302	6.354	1.69834	9.92275e-13	1.33261e-11
GRMZM2G076844	5.95	2.546	5.762	1.653	8.276	2.092	6.245	2.793	8.918	3.682	-1.72539	1.13416e-18	5.2522e-17	1.92	3.755	2.049	3.845	2.012	3.552	2.447	5.023	1.3	-1.30289	2.3947e-06	1.50052e-05
GRMZM2G076885	8.999	20.274	10.877	21.679	9.45	26.804	20.003	33.437	18.856	29.502	0.752356	1.48406e-08	1.61201e-07	25.44	13.851	28.202	15.448	32.187	30.161	46.878	28.694	48.329	0.643736	2.37348e-08	1.97096e-07
GRMZM2G076896	0.492	4.864	1.589	5.715	1.281	7.801	4.315	10.116	4.925	8.284	1.6494	0.000644435	0.00286205	12.84	0.501	10.603	0.839	10.439	0.62	9.367	1.349	11.697	3.59546	2.35295e-42	3.74923e-40
GRMZM2G076946	13.13	6.728	9.785	5.951	9.183	6.799	29.497	25.437	31.456	24.301	-0.771239	3.10636e-09	3.77537e-08	4.08	5.215	2.896	7.27	3.697	21.028	10.802	15.254	8.376	-1.07661	1.30602e-10	1.41114e-09
GRMZM2G076950	31.473	19.046	30.248	17.098	30.433	20.658	46.403	25.776	48.804	26.418	-1.01875	4.06963e-25	4.26396e-23	12.6	24.155	14.479	28.589	15.332	65.226	37.933	55.992	27.823	-1.16515	2.28361e-27	1.16275e-25
GRMZM2G077088	2.065	6.728	2.483	7.132	2.456	7.322	3.655	6.984	3.682	6.121	1.03049	4.99987e-07	4.25615e-06	9.72	3.463	10.782	4.334	10.439	7.667	13.122	6.464	12.852	0.962957	1.13385e-07	8.54343e-07
GRMZM2G077222	44.062	30.047	46.043	31.645	38.442	29.593	76.915	67.551	85.894	67.795	-0.644456	1.55724e-13	3.55984e-12	24	35.211	23.746	50.258	24.249	87.55	63.376	86.825	53.094	-0.96491	1.07809e-21	3.3722e-20
GRMZM2G077316	6.049	14.001	6.407	16.2	6.781	15.951	10.509	24.802	10.204	23.657	0.997206	6.73128e-16	2.13718e-14	15	7.134	14.524	6.501	21.911	8.344	22.321	8.882	26.956	1.17203	1.07564e-14	1.75207e-13
GRMZM2G077356	4.377	2.909	3.626	2.314	3.203	2.746	8.529	5.502	5.812	6.075	-0.649959	0.00104148	0.00439929	3.24	4.297	2.94	6.151	2.99	4.285	3.46	3.209	3.61	-0.642278	0.0070489	0.0215752
GRMZM2G077375	15.835	26.092	16.937	33.015	16.445	29.026	9.138	23.702	11.58	21.264	0.698724	1.89398e-09	2.37536e-08	21	7.676	16.752	5.033	23.434	4.736	18.523	5.674	13.767	1.23736	1.02181e-10	1.11834e-09
GRMZM2G077498	0.049	0.5	0.248	0.756	0.214	0.784	0.355	1.608	0.266	1.013	1.82329	0.00067383	0.00297893	0.72	0.167	0.846	0	1.305	0.338	0.886	0.186	1.011	2.15704	0.00135623	0.00501741
GRMZM2G077546	12.392	9.228	11.92	7.699	10.305	8.499	7.26	7.026	8.252	6.121	-0.613265	1.05116e-05	6.93764e-05	7.02	8.719	6.282	9.437	5.818	8.456	7.089	9.906	6.258	-0.765628	2.63096e-06	1.63909e-05
GRMZM2G078024	52.914	41.229	58.162	31.74	52.003	30.334	57.826	39.489	67.571	45.519	-0.872878	3.26455e-20	1.81616e-18	25.62	54.234	22.989	55.361	25.174	89.975	44.093	77.849	36.391	-1.32072	6.76501e-42	1.0295e-39
GRMZM2G078090	16.523	11.819	16.44	11.005	16.071	10.678	12.946	11.428	16.771	11.276	-0.729513	9.67026e-10	1.2718e-08	10.32	16.521	8.242	13.001	9.352	13.361	10.633	14.138	9.627	-0.842196	1.96744e-08	1.64997e-07
GRMZM2G078143	168.281	394.515	189.486	403.829	182.225	409.509	170.075	361.37	154.53	316.375	0.874089	1.85136e-33	4.35087e-31	453.184	226.866	441.068	227.246	516.03	152.156	390.676	194.065	405.115	0.874013	1.81368e-25	7.92401e-24
GRMZM2G078324	63.339	59.093	57.417	52.049	70.53	53.041	66.761	34.495	54.66	43.079	-0.635269	3.33636e-07	2.91104e-06	51.36	80.142	53.864	49	59.59	54.458	38.903	50.644	35.525	-0.620437	1.17374e-06	7.72819e-06
GRMZM2G078368	28.276	19.183	26.126	18.373	28.191	19.264	16.297	9.819	12.556	9.987	-0.784167	8.10277e-12	1.42784e-10	12.96	26.617	14.079	20.69	14.789	15.954	10.042	11.905	5.68	-1.04672	2.67333e-14	4.18342e-13
GRMZM2G078407	6.885	4.227	7.947	4.204	9.931	3.705	8.428	8.169	10.959	7.916	-0.945675	2.93507e-07	2.59057e-06	1.86	5.674	4.143	6.291	2.12	6.54	5.232	9.161	5.632	-1.21764	8.25519e-07	5.57647e-06
GRMZM2G078441	0.049	0.545	0.05	0.614	0	0.436	0.051	0.423	0	0.69	3.97627	2.87915e-05	0.000174582	3.06	0.042	2.094	0	1.087	0	1.308	0.047	1.203	6.12491	2.65659e-14	4.16204e-13
GRMZM2G078576	4.475	10.228	6.606	10.863	4.752	12.073	9.9	19.046	9.716	14.498	0.693619	2.47561e-06	1.84068e-05	14.7	4.714	11.94	5.382	13.484	9.471	15.527	9.627	16.559	0.820382	4.99207e-07	3.48339e-06
GRMZM2G078723	7.967	30.41	7.699	33.393	8.596	33.733	13.708	20.528	18.146	20.297	1.11129	0.00782354	0.0257535	61.44	8.636	51.903	5.103	48.825	11.162	32.912	10.045	36.584	2.18189	7.41236e-11	8.21211e-10
GRMZM2G078725	3.344	6.818	3.427	8.785	1.922	6.799	14.114	20.739	15.617	16.983	0.669388	0.000799778	0.00348367	10.8	2.92	7.886	4.264	8.427	4.623	13.038	5.72	14.152	1.27551	1.37017e-09	1.32365e-08
GRMZM2G078756	109.614	73.003	105.447	69.997	95.677	78.799	119.357	86.766	123.162	88.046	-0.728518	1.14848e-19	6.09278e-18	59.34	88.193	54.933	112.679	62.907	135.469	93.46	135.423	85.201	-0.948908	1.33447e-31	9.61388e-30
GRMZM2G078771	0.098	2.682	0.546	2.834	0.267	2.484	0.812	2.074	0.355	1.887	2.3863	2.75155e-08	2.86978e-07	4.08	0.125	3.119	0.35	4.35	0.169	4.852	0.651	3.803	3.47109	1.10784e-16	2.16673e-15
GRMZM2G078804	0	3.727	0.497	3.259	0	2.615	0	4.444	0.177	2.761	5.90877	0.000133031	0.000698224	8.34	0.125	7.708	0.629	4.567	0.226	6.667	0.14	8.231	5.28029	1.81605e-07	1.33243e-06
GRMZM2G078806	13.523	163.506	11.97	155.297	14.576	149.229	36.96	117.96	37.934	100.104	2.50942	1.97464e-06	1.49877e-05	281.462	13.308	296.406	9.506	203.835	15.503	140.085	27.531	175.649	3.48673	2.02087e-19	5.18876e-18
GRMZM2G078839	8.655	20.137	9.834	19.554	9.61	24.145	13.809	27.892	15.262	22.552	0.768715	1.61163e-09	2.04059e-08	17.7	9.428	16.752	9.786	17.018	10.937	20.928	12.138	22.191	0.676728	3.70978e-07	2.63547e-06
GRMZM2G078887	23.851	50.457	23.841	57.244	21.944	59.404	21.627	51.213	24.579	48.418	0.952166	3.53685e-22	2.60051e-20	64.921	25.115	59.433	25.234	58.231	21.93	56.076	18.09	54.057	1.06368	2.62531e-26	1.21563e-24
GRMZM2G078890	7.18	15.455	8.493	16.342	7.902	16.997	13.657	24.591	14.33	21.448	0.659687	1.91279e-07	1.74652e-06	20.1	7.885	18.088	13.071	19.41	8.682	19.03	12.138	24.983	0.813634	8.45666e-09	7.4134e-08
GRMZM2G079236	56.848	105.186	61.291	116.473	61.774	105.036	59.907	119.102	61.98	100.657	0.606171	9.32544e-14	2.20807e-12	160.081	52.691	142.924	63.889	133.153	45.438	104.22	53.806	120.196	1.03311	2.87737e-29	1.67979e-27
GRMZM2G079343	4.819	4.818	5.762	3.212	7.315	3.269	5.585	4.486	5.812	4.925	-0.754558	0.00016003	0.000824781	3.48	4.422	3.386	6.151	4.404	6.483	6.329	7.301	5.488	-0.619836	0.00149811	0.00548537
GRMZM2G079440	7.524	299.784	15.248	302.564	9.664	252.391	14.469	251.918	20.764	237.627	4.14119	7.55936e-37	2.46867e-34	792.786	1.21	701.476	2.167	554.525	3.27	408.398	2.372	492.242	7.4885	2.89585e-51	7.69048e-49
GRMZM2G079490	0.688	4.409	0.646	4.77	0.587	4.097	1.472	5.418	1.73	4.925	2.0366	4.72994e-13	1.00967e-11	10.98	0.834	9.445	0.28	7.557	1.24	6.667	0.977	5.969	3.17953	4.20689e-21	1.24406e-19
GRMZM2G079499	6.491	4.727	6.358	3.212	6.354	3.922	4.163	2.074	4.57	3.452	-0.94727	6.39257e-07	5.35111e-06	2.28	6.675	2.584	4.334	2.338	2.819	1.814	3.441	1.637	-1.34765	5.26536e-08	4.15714e-07
GRMZM2G079559	91.37	41.729	80.563	51.671	80.674	45.893	24.724	14.814	22.982	11.184	-1.11751	1.95819e-27	2.79776e-25	42.6	94.409	38.226	86.816	34.09	12.628	8.903	14.091	7.461	-1.31567	7.49155e-27	3.63676e-25
GRMZM2G079583	11.753	31.138	15.05	34.243	13.989	32.731	14.774	27.046	12.733	23.058	0.861465	5.82091e-13	1.22385e-11	58.32	16.896	44.062	16.636	53.229	11.501	25.949	13.254	31.626	1.23291	3.58937e-21	1.07198e-19
GRMZM2G079613	10.327	7.682	19.321	15.492	17.619	11.985	5.381	4.952	5.368	3.59	-0.647782	2.47299e-06	1.8394e-05	7.86	15.811	9.222	12.093	11.69	8.851	5.57	3.162	3.706	-0.698811	0.000200204	0.000896235
GRMZM2G079759	1220.61	940.264	1177.64	931.639	1223.19	949.419	1227.18	722.36	1148.75	889.662	-0.69013	4.90828e-14	1.20767e-12	995.168	1407.09	953.642	1291.41	953.169	1192.39	922.45	1153.6	860.437	-0.682489	7.95265e-22	2.5225e-20
GRMZM2G079790	5.311	4.909	8.195	4.062	9.984	5.317	6.803	6.222	7.897	6.95	-0.716316	6.62054e-05	0.000371111	2.1	4.714	2.049	2.726	2.61	6.032	3.797	9.813	5.102	-1.07692	5.1189e-06	3.05824e-05
GRMZM2G079904	79.469	51.547	71.672	46.995	64.176	47.288	62.699	58.916	58.076	51.318	-0.636513	6.18634e-11	9.59073e-10	43.44	58.406	36.8	76.89	38.766	73.118	51.561	62.689	50.158	-0.904904	1.12004e-18	2.64283e-17
GRMZM2G079956	14.409	21.637	11.771	28.764	12.6	33.777	33	48.589	28.705	45.381	0.646044	4.56967e-06	3.22325e-05	26.88	8.511	24.504	11.114	32.35	20.915	45.528	21.485	38.461	1.09146	1.63455e-14	2.59687e-13
GRMZM2G080045	2.065	6.318	2.781	8.407	2.136	6.363	3.503	10.962	3.461	9.803	1.33783	2.15024e-14	5.57998e-13	8.52	1.961	8.554	2.027	10.059	2.65	11.899	3.209	10.686	1.77347	6.61665e-19	1.60028e-17
GRMZM2G080056	0	1.5	0	1.936	0	1.525	0	0.677	0	0.506	6.66364	9.43049e-14	2.23085e-12	1.74	0.125	1.604	0	0.435	0.056	0.338	0.047	0.77	3.91447	2.31159e-06	1.45181e-05
GRMZM2G080079	0.148	2.273	0.497	2.787	0.534	3.356	0.355	2.539	0.089	1.703	2.81763	4.73992e-13	1.01094e-11	7.5	0.96	4.945	0.28	5.165	0.169	2.869	0.233	4.525	3.2108	2.23704e-17	4.69379e-16
GRMZM2G080103	0.688	2.364	1.291	2.314	0.854	2.31	1.726	3.979	1.553	4.787	1.1199	4.37823e-05	0.00025432	2.28	0.584	2.985	0.839	3.262	1.466	4.388	1.116	3.995	1.59882	3.70287e-07	2.63209e-06
GRMZM2G080107	2709.08	1849.39	2352.91	1746.62	2592.2	1790.66	2707.55	1630.1	2347.05	2037.02	-0.738153	2.98171e-15	8.81045e-14	1409.17	2413.05	1557.19	1938.12	1613.88	2674.88	1803.09	2241.12	1582.72	-0.783036	1.02759e-20	2.94241e-19
GRMZM2G080139	4.475	10.864	4.868	9.966	3.631	10.286	5.686	12.909	5.501	9.435	0.900744	9.05278e-09	1.01762e-07	10.38	4.756	11.806	6.081	11.798	8.513	15.063	8.65	14.2	0.695063	1.05292e-05	5.94694e-05
GRMZM2G080247	0.787	2.546	1.043	3.731	1.228	2.266	1.32	2.243	1.109	3.544	1.12388	0.000166792	0.000855775	0.78	0.626	1.648	0.35	2.882	0.62	2.658	0.837	3.225	1.393	0.00230718	0.00807139
GRMZM2G080355	215.933	165.552	201.407	153.171	220.773	168.232	228.155	119.229	205.862	150.179	-0.759154	1.22907e-13	2.85113e-12	143.761	197.58	147.958	177.267	140.656	222.287	157.722	192.019	139.595	-0.686017	4.17997e-20	1.13796e-18
GRMZM2G080450	42.095	22.637	38.891	20.735	38.709	22.358	41.072	22.475	33.408	25.268	-1.02162	1.05518e-20	6.30249e-19	17.1	32.958	15.727	42.29	17.29	52.823	29.536	44.366	26.138	-1.26708	1.13394e-30	7.51008e-29
GRMZM2G080466	32.358	183.144	34.371	140.655	50.775	134.847	29.649	91.591	28.528	69.406	1.52085	4.84176e-11	7.61896e-10	184.561	40.425	212.559	35.3	202.639	17.758	82.869	35.018	130.738	1.94369	1.40102e-70	6.90016e-68
GRMZM2G080503	25.916	21.41	27.02	19.507	29.846	17.52	22.44	20.485	25.777	22.092	-0.620652	6.17324e-08	6.11391e-07	17.52	28.661	17.242	21.809	16.637	32.698	19.072	31.344	17.859	-0.946662	6.24033e-16	1.12987e-14
GRMZM2G080586	0.688	1.682	0.348	2.362	0.747	1.7	0.711	1.608	0.532	1.519	1.30397	0.000579135	0.00260331	3.66	1.252	3.52	1.817	3.697	0.564	1.603	0.651	2.888	1.39041	2.22414e-05	0.000119019
GRMZM2G080724	3.787	19.046	7.401	30.748	3.684	26.368	7.412	15.025	8.696	15.05	1.5566	9.165e-05	0.000497438	40.56	4.255	54.086	4.054	40.615	4.961	18.059	1.907	17.329	2.86196	9.38531e-42	1.40724e-39
GRMZM2G080839	3.246	9.182	6.805	13.603	4.912	9.022	7.615	15.83	9.095	18.41	0.832749	7.17463e-09	8.18944e-08	6.24	4.631	6.46	3.635	17.997	3.439	11.139	6.092	15.355	0.930496	0.000387101	0.00162545
GRMZM2G080843	1.229	0.182	0.546	0.425	0.694	0.479	1.472	0.593	1.952	1.243	-1.31596	0.00277593	0.0104873	0.3	0.751	1.114	1.817	0.87	1.804	0.38	1.349	1.011	-1.40734	0.0054856	0.0173045
GRMZM2G080887	0	1.273	0.298	1.228	0.267	1.351	0.355	1.481	0	1.427	2.9003	1.17406e-06	9.28101e-06	0.48	0.25	0.846	0.14	0.707	0.169	1.35	0.186	1.877	2.11319	0.000761703	0.00298769
GRMZM2G080937	114.876	81.14	115.132	73.587	113.029	76.14	159.922	121.642	164.29	116.673	-0.768539	3.00866e-25	3.27514e-23	62.88	97.997	53.775	133.789	59.373	178.54	110.844	172.394	101.808	-1.12172	1.59895e-38	1.89137e-36
GRMZM2G080959	1.524	5.182	1.093	5.243	1.442	5.491	1.472	2.963	2.085	2.946	1.23707	9.96288e-06	6.60323e-05	6.78	1.043	7.351	0.28	6.851	0.789	2.869	0.884	4.717	2.72117	2.29011e-14	3.59829e-13
GRMZM2G081037	6.098	16.046	7.649	15.917	7.368	19.307	11.068	23.914	9.45	20.021	0.954105	2.88711e-14	7.34067e-13	21.42	8.511	21.964	8.039	21.966	17.082	33.966	15.998	34.899	1.05032	8.84653e-15	1.45409e-13
GRMZM2G081090	5.803	4.682	7.599	3.826	7.688	3.487	2.082	1.1	2.13	1.335	-1.05047	6.28796e-07	5.27409e-06	4.8	7.551	4.723	8.598	4.458	3.326	1.941	3.302	1.637	-1.02826	5.63726e-07	3.90842e-06
GRMZM2G081114	491.567	421.335	458.691	350.693	531.831	438.012	706.904	346.218	558.046	426.375	-0.707497	4.30089e-10	5.89374e-09	345.063	585.94	374.373	460.992	432.463	577.393	384.854	547.503	365.499	-0.790218	3.63792e-15	6.17831e-14
GRMZM2G081180	2.41	1.409	2.334	1.842	2.403	1.177	1.777	0.846	1.287	1.197	-0.907889	0.00244429	0.00937952	0.6	1.502	0.757	1.538	0.707	2.086	1.266	1.442	0.963	-1.22505	0.00127245	0.00473529
GRMZM2G081192	39.98	128.732	45.099	135.318	37	148.663	44.017	76.82	47.029	72.627	1.09555	6.15523e-05	0.000347039	161.101	43.095	128.043	36.138	109.23	21.648	63.207	21.904	58.726	1.35142	1.1858e-45	2.20007e-43
GRMZM2G081239	10.425	8.5	13.51	8.36	12.547	9.327	10.255	6.306	10.16	8.883	-0.707677	6.35546e-07	5.32537e-06	7.68	14.476	7.841	12.093	7.557	13.925	6.203	12.928	6.306	-1.13105	3.44574e-13	4.83869e-12
GRMZM2G081285	0.787	2.864	0.397	2.503	0.32	2.441	0.508	2.624	0.621	2.117	2.02559	4.37804e-09	5.19538e-08	3.3	0.209	3.03	0.21	3.317	0.338	2.785	0.512	2.503	2.85949	7.94437e-12	9.69356e-11
GRMZM2G081573	2.311	4.5	2.136	4.015	1.709	4.01	1.929	6.645	2.795	4.464	0.859555	0.00012392	0.000653819	5.16	1.502	3.252	1.118	4.241	2.988	5.063	3.209	6.258	0.979865	0.000179624	0.000812566
GRMZM2G081577	3.885	2.955	4.52	2.031	4.592	2.397	1.523	1.058	1.908	0.874	-1.07001	1.1889e-05	7.77125e-05	1.98	3.504	1.559	2.656	1.522	0.395	0.295	0.605	0.241	-1.14641	0.00149452	0.00547518
GRMZM2G081582	29.998	86.64	42.715	118.362	26.963	82.155	61.532	126.382	57.322	101.485	1.04231	5.72383e-19	2.7786e-17	82.621	28.786	75.472	27.401	75.847	27.004	93.249	28.88	94.443	1.3256	3.73678e-42	5.88499e-40
GRMZM2G081583	1.967	0.955	2.185	1.039	3.577	0.915	3.909	1.312	3.194	1.105	-1.6995	1.31717e-09	1.68557e-08	0.24	1.168	0.579	1.957	1.142	4.115	1.519	2.697	1.059	-1.72529	7.65346e-06	4.41946e-05
GRMZM2G081666	34.423	23.728	34.222	22.057	35.879	21.922	31.477	30.643	34.784	23.887	-0.739341	4.64719e-12	8.50497e-11	19.32	27.117	18.846	32.643	18.214	35.404	19.789	32.786	21.324	-0.930187	3.62622e-18	8.2061e-17
GRMZM2G081803	98.697	63.321	89.255	67.683	92.153	62.629	43.509	29.797	42.104	33.782	-0.740781	1.41325e-15	4.31281e-14	59.88	97.538	62.195	91.22	59.699	39.181	29.705	44.784	28.786	-0.82225	1.39692e-20	3.95813e-19
GRMZM2G081822	1.475	0.773	1.788	0.567	1.815	1.09	1.574	1.185	1.02	0.874	-1.02885	0.00286461	0.0107883	0.66	2.002	1.025	0.979	0.816	1.466	1.139	0.744	0.433	-0.992405	0.0159769	0.0438159
GRMZM2G081826	89.403	57.639	76.192	51.01	79.019	56.484	62.192	41.394	65.219	46.393	-0.802966	5.7843e-22	4.09724e-20	46.08	81.059	42.815	97.86	43.931	71.709	45.317	71.432	42.938	-1.13317	1.43374e-33	1.18768e-31
GRMZM2G081841	5.409	3.409	6.01	3.495	4.912	4.489	3.249	2.455	2.751	3.222	-0.605637	0.00387457	0.0140511	2.4	4.422	2.139	5.173	1.468	3.213	1.899	2.558	2.118	-1.13313	5.05206e-05	0.000253332
GRMZM2G081843	75.092	234.146	81.407	315.884	96.585	249.122	74.478	226.438	109.054	204.029	1.2458	5.28909e-25	5.47323e-23	370.683	60.033	305.228	54.382	248.962	27.286	160.043	31.67	183.929	2.20821	2.76529e-131	4.68164e-128
GRMZM2G081883	17.654	12.546	18.179	10.674	16.925	13.162	27.364	20.612	24.491	21.171	-0.692122	2.03405e-09	2.5409e-08	10.08	18.148	12.029	19.083	13.212	25.989	18.354	23.625	19.447	-0.75272	5.75196e-10	5.76857e-09
GRMZM2G081886	15.589	58.502	20.016	56.016	15.483	57.617	17.668	81.56	17.481	71.983	1.66009	4.78605e-56	5.23261e-53	82.441	21.819	85.897	29.917	109.611	29.146	109.325	32.74	106.574	1.62395	3.23691e-72	1.75363e-69
GRMZM2G081957	2.705	1.227	1.887	1.842	2.136	1.525	7.057	5.248	8.075	5.523	-0.771576	0.000413701	0.00192718	1.44	1.752	0.936	2.027	1.251	3.721	1.646	4.697	3.225	-0.919257	0.00261956	0.00903817
GRMZM2G082199	3.934	7.818	4.52	10.344	3.257	8.978	2.488	7.915	2.573	10.954	1.22701	8.31876e-11	1.26701e-09	5.04	2.295	5.124	4.054	13.593	1.015	5.232	1.349	5.824	1.3894	4.22648e-08	3.38236e-07
GRMZM2G082372	4.229	2.227	4.321	1.936	3.577	2.92	7.869	4.063	10.471	6.397	-1.05359	3.32017e-08	3.42449e-07	1.92	3.421	1.871	1.748	2.12	6.991	3.333	6.557	3.899	-1.06073	6.43487e-05	0.000316463
GRMZM2G082376	6.491	3.364	5.861	1.795	4.965	2.92	9.798	3.174	8.075	5.799	-1.33744	2.6589e-10	3.73941e-09	2.1	6.508	1.916	4.054	2.664	10.542	7.089	9.906	5.151	-1.2834	1.49681e-08	1.27302e-07
GRMZM2G082434	23.703	65.503	23.593	75.617	20.129	63.632	17.921	50.324	18.989	44.322	1.25747	3.52448e-35	9.84739e-33	121.801	30.204	118.598	21.809	106.349	11.67	68.777	13.021	75.718	2.07532	3.54299e-78	2.08636e-75
GRMZM2G082484	22.818	108.55	23.593	126.344	22.905	112.053	17.464	51.848	24.313	43.494	1.63181	1.03273e-07	9.85164e-07	119.761	26.074	141.231	27.82	106.294	12.515	40.844	15.068	47.559	1.83123	5.59547e-41	8.06224e-39
GRMZM2G082487	1.18	14.546	2.881	16.389	1.762	16.474	2.031	14.433	2.662	12.611	2.60218	1.81945e-40	8.97098e-38	34.38	0.709	27.221	0.769	31.481	1.691	18.186	1.163	26.908	4.34253	1.97334e-70	9.37789e-68
GRMZM2G082608	19.966	14.364	20.662	10.391	25.574	11.114	21.983	11.216	19.61	15.004	-1.0512	6.78358e-14	1.64971e-12	8.52	14.226	11.494	14.749	12.125	28.3	15.274	25.159	15.885	-0.831974	1.71037e-09	1.63193e-08
GRMZM2G082633	18.048	12.228	17.285	11.241	15.911	10.242	27.466	12.867	17.17	16.017	-0.851144	6.30242e-09	7.25645e-08	9.42	15.645	9.356	12.093	9.787	26.947	14.515	20.09	13.96	-0.892422	1.02809e-10	1.1243e-09
GRMZM2G082709	1.18	2.409	0.596	2.503	0.854	2.048	0.812	1.651	0.666	1.289	1.0108	0.00261222	0.00994202	3.12	1.126	2.807	0.35	2.555	0.958	1.097	0.744	1.444	1.1907	0.00499989	0.0159319
GRMZM2G082745	5.852	15.501	7.649	14.972	5.446	16.387	12.388	17.946	10.648	15.556	0.74637	6.572e-06	4.51282e-05	17.4	5.882	14.836	3.984	16.094	8.795	17.089	7.58	15.644	1.11991	1.72261e-10	1.83492e-09
GRMZM2G082959	0.984	3.909	1.838	6.896	0.908	4.881	0.558	4.74	2.263	6.397	1.87261	9.82765e-14	2.31826e-12	5.82	0.334	1.96	1.957	10.928	0.451	4.557	0.372	2.984	2.81198	4.06674e-17	8.33282e-16
GRMZM2G083128	38.997	28.819	39.636	29.378	47.892	26.368	34.929	26.157	31.722	24.393	-0.7537	1.09321e-12	2.2241e-11	25.44	37.213	23.479	42.36	26.152	45.326	32.701	37.995	30.518	-0.781815	1.43677e-14	2.30291e-13
GRMZM2G083382	0.639	2.5	0.695	1.417	0.801	2.223	2.234	3.555	2.218	3.498	0.85687	0.00427888	0.0153052	1.86	1.043	2.139	0	1.903	2.086	4.135	1.395	3.947	1.33586	0.000994981	0.00379446
GRMZM2G083504	23.26	12.955	22.897	12.091	24.026	14.208	30.004	16.21	30.702	20.711	-1.04182	5.11822e-21	3.21757e-19	8.46	18.982	9.846	23.906	8.862	33.543	18.565	30.507	16.318	-1.3281	3.35041e-25	1.42923e-23
GRMZM2G083526	14.114	45.547	16.192	50.538	11.372	45.327	25.384	58.662	23.115	58.083	1.31674	4.87335e-27	6.48388e-25	67.321	11.431	58.364	9.786	69.051	11.05	59.494	12.417	65.514	2.22258	1.62498e-83	1.0736e-80
GRMZM2G083538	11.261	5.909	9.735	3.92	8.543	4.14	6.701	3.428	8.208	3.958	-1.3072	5.51734e-17	2.01363e-15	1.92	6.425	1.426	3.984	1.74	6.201	2.194	4.325	2.166	-1.72335	1.47657e-11	1.75503e-10
GRMZM2G083759	5.95	14.637	5.911	15.256	6.514	14.382	10.357	16.126	8.696	16.431	0.816796	5.1857e-08	5.21181e-07	16.68	5.507	15.638	5.312	12.723	5.638	14.177	6.557	15.837	1.13659	3.80902e-14	5.85577e-13
GRMZM2G083810	2.852	27.183	8.99	43.925	7.475	41.709	7.818	24.168	11.402	25.222	1.90202	2.03115e-07	1.84587e-06	81.301	6.007	91.555	3.006	61.276	8.287	34.093	4.557	32.636	3.19428	4.88693e-12	6.1428e-11
GRMZM2G083812	7.573	6.046	7.798	5.573	7.688	5.317	10.205	6.306	10.559	7.088	-0.772841	2.85099e-07	2.52256e-06	3.48	8.26	4.589	7.969	3.752	11.557	8.017	10.464	6.691	-1.11431	6.61875e-10	6.60851e-09
GRMZM2G083841	23247.6	17293.9	22838.4	18444.7	23150.7	16177.5	24086.2	18892	23757.3	20479.9	-0.611383	8.90445e-15	2.41805e-13	15422.2	22229.2	14169.3	20081.4	14188.7	22495.6	17842.5	23703.4	15756.7	-0.781187	7.03819e-25	2.90183e-23
GRMZM2G083855	0.344	1.273	0.447	2.598	0.481	2.092	0.305	1.312	0.887	1.565	1.61903	5.23802e-05	0.00029993	3.84	0.375	4.054	0.489	3.425	0.113	1.646	0.233	1.155	3.05535	9.27334e-12	1.12594e-10
GRMZM2G083950	52.619	38.547	53.891	33.156	46.771	30.857	53.663	45.118	54.704	45.058	-0.702111	8.11466e-14	1.94705e-12	26.52	43.513	28.736	39.633	30.067	82.195	53.84	75.245	46.452	-0.909217	3.23394e-18	7.34907e-17
GRMZM2G083980	0.295	4.682	0.099	5.621	0.16	5.143	0.406	6.984	0.266	8.008	4.39912	1.1062e-36	3.47707e-34	0.66	0.209	0.312	0.07	6.253	0.113	5.485	0.186	5.199	3.62817	0.00187	0.00669946
GRMZM2G084005	5.901	36.183	5.464	37.266	4.271	32.252	5.737	28.061	6.966	24.577	2.22692	9.58815e-47	6.51632e-44	76.861	5.924	69.056	4.963	57.415	5.976	48.312	4.697	60.555	3.24747	1.8858e-132	3.4055e-129
GRMZM2G084116	6.983	5	8.096	3.92	5.926	2.615	3.351	3.301	3.15	2.854	-0.832616	6.94796e-05	0.000387133	2.34	4.881	2.584	4.753	1.087	4.172	2.785	5.209	1.877	-1.56456	2.00059e-09	1.8935e-08
GRMZM2G084369	17.556	12.046	15.993	9.068	13.828	11.767	14.52	16.337	18.19	13.992	-0.605288	6.54114e-06	4.49409e-05	9.06	13.016	9.044	14.539	10.657	23.227	12.785	22.555	18.196	-0.800474	2.96753e-09	2.75289e-08
GRMZM2G084583	23.9	16.955	28.411	12.847	32.409	13.903	21.729	13.544	25.688	16.017	-1.09214	2.95151e-18	1.28852e-16	10.56	18.857	11.94	16.706	13.158	15.616	11.519	22.229	11.505	-0.915885	1.22155e-10	1.32782e-09
GRMZM2G084958	47.603	25.183	38.692	22.813	41.485	26.281	106.614	58.324	94.546	79.623	-0.937264	1.16284e-16	4.06123e-15	14.52	34.042	15.727	27.82	15.822	61.674	40.506	70.13	42.986	-1.14704	1.17979e-21	3.67757e-20
GRMZM2G085019	9646.24	7159.69	9117.09	6172.81	8817.2	5914.17	8664.81	6770.76	9378.26	7978.05	-0.679674	1.62404e-18	7.35823e-17	5014.18	8854.42	5355.19	8705.59	5153.29	9030.72	5801.96	8442.01	5683.89	-0.949452	6.3107e-44	1.0684e-41
GRMZM2G085086	0.59	4.682	1.142	6.282	1.014	7.932	1.32	7.449	2.351	6.628	2.17948	8.95434e-18	3.63171e-16	9.54	0.626	10.247	0.14	6.742	0.733	5.443	0.837	6.643	3.5133	5.82104e-25	2.41471e-23
GRMZM2G085111	183.329	123.05	183.774	109.152	172.401	107.52	171.852	134.72	174.007	136.694	-0.789126	5.82206e-21	3.6238e-19	93.001	143.846	86.12	181.531	88.026	164.051	102.237	178.114	110.232	-1.04904	1.1814e-39	1.52389e-37
GRMZM2G085116	4.918	8.773	5.762	10.296	5.499	10.329	5.483	11.893	6.788	11.874	0.653575	5.46107e-06	3.79558e-05	14.94	6.007	13.989	4.264	13.701	9.471	14.135	7.348	13.623	0.883758	7.40619e-07	5.03182e-06
GRMZM2G085117	5.508	4.637	6.01	4.062	7.101	4.184	6.498	3.344	7.942	4.833	-0.897814	4.59548e-07	3.93322e-06	3.12	6.258	3.787	3.635	2.936	7.667	5.612	7.115	4.14	-0.86409	2.02244e-05	0.000109066
GRMZM2G085153	317.187	232.282	297.466	221.279	290.449	248.076	359.138	230.629	320.817	262.756	-0.654017	7.82979e-14	1.88544e-12	194.102	282.144	200.263	355.932	205.792	357.643	266.921	333.534	237.505	-0.791884	3.53898e-26	1.62757e-24
GRMZM2G085218	0.787	2.909	0.844	4.959	0.801	4.358	0.508	1.82	0.666	1.703	1.79741	1.01349e-08	1.12917e-07	4.86	0.834	4.945	0.629	4.132	0.395	1.435	0.279	2.07	2.39801	2.56142e-11	2.97657e-10
GRMZM2G085246	28.67	15.91	25.778	14.169	28.03	14.513	31.426	21.755	32.92	26.142	-0.94838	8.14323e-16	2.55962e-14	9.42	21.694	10.069	23.766	12.723	35.516	19.705	35.762	18.147	-1.32206	5.77975e-24	2.17146e-22
GRMZM2G085474	6.393	18.41	8.295	19.648	5.766	20.005	9.748	25.183	9.317	19.699	1.1465	4.16961e-18	1.76513e-16	19.44	6.091	22.989	4.613	21.15	7.047	24.473	7.673	25.801	1.59907	2.33644e-29	1.37287e-27
GRMZM2G085604	0.836	2.773	1.043	3.684	1.281	3.399	2.437	4.74	2.13	3.912	1.07395	3.74293e-05	0.000221094	3.6	0.876	4.366	0.769	4.023	4.341	7.89	3.86	7.172	1.26775	1.39833e-05	7.74756e-05
GRMZM2G085646	2579.89	1769.8	2184.78	1597.08	2348.47	1596.76	2689.02	1765.92	2674.3	2067.62	-0.754047	1.2137e-21	8.33873e-20	1187.59	2126.07	1316.74	1524.17	1291.41	2562.81	1766.12	2232.33	1571.07	-0.817634	2.23133e-18	5.13528e-17
GRMZM2G085661	56.7	118.186	59.702	123.132	88.096	124.125	40.26	77.243	34.517	81.648	0.706799	1.30392e-10	1.92873e-09	120.301	72.632	121.182	48.161	166.646	46.284	56.372	39.994	109.366	0.817897	0.0027908	0.00954388
GRMZM2G085675	4.328	8.637	4.47	8.643	3.684	10.678	5.94	9.65	4.126	8.745	0.79887	2.62222e-06	1.9405e-05	10.14	5.006	11.895	7.13	11.635	6.37	13.713	6.836	13.911	0.780257	6.60307e-07	4.52247e-06
GRMZM2G085856	0.148	1.682	0.149	2.645	0.053	1.613	0.152	1.185	0.266	1.059	3.12102	4.19079e-09	4.98729e-08	4.5	0.125	3.921	0.419	4.078	0.056	2.068	0	2.888	4.54197	5.79159e-21	1.69237e-19
GRMZM2G085885	62.897	36.774	59.602	32.212	60.439	35.564	76.915	44.06	70.455	59.28	-0.94287	2.57187e-18	1.13859e-16	23.28	43.304	22.232	47.672	26.968	87.043	65.907	83.709	46.115	-1.0949	2.62788e-21	7.95351e-20
GRMZM2G085924	85.37	51.32	78.079	53.135	68.661	69.036	347.208	192.917	315.848	269.338	-0.720717	9.42778e-10	1.24316e-08	39.12	93.784	35.464	89.542	46.432	259.833	174.051	255.126	166.648	-1.2014	8.78757e-24	3.26975e-22
GRMZM2G085932	5.95	14.137	6.606	13.65	6.247	15.69	9.392	18.2	9.184	14.682	0.795686	1.23062e-08	1.35724e-07	15.36	8.01	18.266	8.248	16.529	10.711	24.346	11.161	24.742	0.851207	4.34426e-11	4.9382e-10
GRMZM2G086242	41.702	21.864	41.424	17.759	34.064	21.53	73.107	35.257	69.168	41.054	-1.17153	1.39824e-29	2.51144e-27	12.54	33.292	9.846	44.177	13.538	94.09	51.519	79.431	37.546	-1.64531	1.41586e-33	1.17647e-31
GRMZM2G086269	16.818	8.591	15.944	8.88	16.551	7.671	10.103	7.788	11.18	8.284	-0.997627	5.95056e-12	1.0711e-10	4.5	14.351	5.079	11.184	4.567	14.15	7.553	10.278	5.536	-1.53307	1.31571e-17	2.81072e-16
GRMZM2G086430	5.213	18.91	7.103	21.963	4.271	17.826	3.452	28.104	5.28	19.607	1.8316	1.9539e-28	3.14953e-26	60.66	5.632	37.914	7.549	35.178	4.792	27.806	4.697	34.899	2.43908	7.02256e-69	3.01948e-66
GRMZM2G086714	13.917	40.683	17.93	39.297	15.323	41.099	12.286	33.352	12.023	32.125	1.14345	8.77064e-29	1.46057e-26	58.08	18.064	56.537	13.98	51.761	12.515	33.544	15.858	46.885	1.40711	3.87233e-36	3.84226e-34
GRMZM2G086788	59.307	37.547	57.218	37.691	56.435	41.143	76.153	43.129	64.864	51.088	-0.824447	3.22318e-16	1.06225e-14	29.46	49.312	32.39	62.491	35.613	85.972	60.422	77.524	48.57	-0.94708	1.38193e-24	5.52118e-23
GRMZM2G086789	28.719	27.092	33.079	23.663	35.238	23.622	37.061	23.617	31.811	25.59	-0.670037	2.21279e-09	2.74915e-08	21.18	28.953	22.187	34.88	23.162	42.056	32.743	38.32	32.059	-0.654069	6.18035e-11	6.90649e-10
GRMZM2G086835	25.768	20.455	27.914	19.601	31.928	16.78	24.623	18.03	26.975	17.582	-0.815257	6.94596e-13	1.44469e-11	18.84	26.909	17.865	20.69	17.453	19.9	15.612	23.718	16.318	-0.698474	4.30473e-09	3.92615e-08
GRMZM2G086876	35.85	30.728	42.864	24.088	44.528	27.806	50.058	35.045	43.169	39.858	-0.719334	3.22063e-10	4.48179e-09	24.24	36.838	26.108	41.521	26.587	63.873	47.3	57.387	42.216	-0.797467	7.95263e-17	1.58049e-15
GRMZM2G087079	102.139	76.776	94.768	74.767	97.226	74.266	101.436	72.291	94.989	71.109	-0.657921	7.0409e-16	2.22985e-14	66.661	114.643	58.943	121.487	70.138	101.475	74.937	99.939	69.509	-0.919394	1.2451e-21	3.86781e-20
GRMZM2G087172	3.737	7.273	3.824	9.824	3.524	7.017	4.874	9.015	4.836	7.088	0.699678	6.93192e-05	0.000386411	9.24	2.879	9.712	3.565	7.557	5.525	8.65	3.906	8.424	0.943687	3.02145e-06	1.8652e-05
GRMZM2G087186	4.721	16.182	4.421	18.467	4.431	17.608	12.54	48.716	12.689	38.431	1.61677	2.33321e-38	9.31282e-36	16.14	4.756	18.044	3.635	19.519	6.652	38.059	9.813	35.765	1.88475	7.69117e-34	6.59299e-32
GRMZM2G087256	2.065	1.773	1.838	1.228	2.136	1.438	2.031	1.566	2.041	1.519	-0.680747	0.0129533	0.0395152	0.72	1.21	0.936	0.489	0.163	2.424	1.519	2.232	0.722	-1.07565	0.0131769	0.0370764
GRMZM2G087275	7.573	17.228	8.295	20.168	7.635	17.826	8.275	18.792	11.491	19.883	0.881333	5.4087e-12	9.79879e-11	14.94	6.216	14.034	7.2	20.878	8.513	18.819	9.766	18.388	0.789126	1.55862e-06	1.00475e-05
GRMZM2G087326	27.637	83.731	35.96	103.059	32.942	90.653	41.377	124.859	45.653	128.318	1.28453	3.05154e-56	3.48791e-53	75.481	23.112	75.16	25.863	127.336	16.687	110.718	32.181	104.408	1.6893	2.9158e-10	3.01232e-09
GRMZM2G087435	8.655	4.591	8.444	5.951	9.343	5.361	12.388	4.994	10.737	8.653	-1.0117	9.33175e-09	1.04524e-07	5.1	8.594	6.416	7.829	5.763	18.153	9.578	12.51	7.846	-0.899755	1.74264e-08	1.46963e-07
GRMZM2G087575	2.213	1.455	2.682	0.945	3.364	1.438	2.488	1.693	2.973	1.519	-1.21295	5.25392e-06	3.66172e-05	0.54	1.21	0.846	1.678	0.707	1.184	0.591	1.86	0.578	-1.34042	0.0014953	0.00547729
GRMZM2G087625	4.77	18.864	6.954	25.269	6.087	23.361	8.986	27.13	8.075	34.243	1.64292	3.31707e-36	9.92988e-34	8.7	3.796	10.648	3.705	25.88	3.383	22.701	6.883	20.073	1.55078	0.000666228	0.00264888
GRMZM2G087628	15.294	12.819	17.434	11.713	16.765	14.165	23.049	16.253	22.361	17.305	-0.638364	2.04912e-08	2.18058e-07	12.84	16.062	13.054	19.782	14.028	33.374	24.81	27.763	21.998	-0.639491	1.02069e-08	8.8503e-08
GRMZM2G087740	1.524	4.591	1.887	3.92	1.175	4.445	2.437	6.01	2.351	4.096	1.06507	4.80391e-06	3.37711e-05	6.3	0.793	4.277	0.35	4.241	0.789	5.19	1.256	5.68	2.32094	4.09614e-15	6.91747e-14
GRMZM2G087827	1.131	1.636	1.242	2.55	1.228	4.053	1.625	4.063	1.775	4.28	0.947634	0.000360856	0.00170502	4.14	1.669	2.495	2.447	3.208	1.353	3.671	1.814	5.343	0.843894	0.00363559	0.0120569
GRMZM2G087896	41.997	34.774	38.394	30.181	38.495	30.116	39.092	23.617	38.777	26.602	-0.695513	3.86248e-11	6.14331e-10	20.82	36.128	20.672	24.255	19.682	22.325	15.696	22.694	14.585	-0.885196	1.23559e-12	1.6447e-11
GRMZM2G087901	32.555	18.001	32.285	15.634	32.142	15.69	9.138	4.232	6.921	7.502	-1.04793	4.93214e-11	7.74663e-10	11.46	27.952	14.346	26.562	11.635	7.329	2.911	6.464	4.38	-1.27807	5.32018e-19	1.30774e-17
GRMZM2G087955	5.016	13.728	5.712	14.595	5.286	15.385	6.245	11.428	6.078	10.218	0.944317	4.44278e-09	5.26228e-08	25.92	7.635	24.682	8.877	23.542	8.625	16.667	4.697	20.602	1.38078	2.0834e-16	3.9743e-15
GRMZM2G088064	34.227	59.957	44.056	74.815	39.723	65.811	34.066	82.957	42.326	66.92	0.600838	3.33194e-10	4.6239e-09	81.361	30.872	67.586	35.719	80.088	16.856	67.047	19.904	75.141	1.17196	2.45619e-16	4.63323e-15
GRMZM2G088138	289.059	225.418	283.31	229.214	303.69	240.057	225.566	137.937	202.845	166.472	-0.646819	3.3139e-12	6.23737e-11	216.002	292.281	207.569	344.259	203.889	217.269	155.655	207.087	145.66	-0.765682	4.86921e-23	1.71965e-21
GRMZM2G088336	3.983	7.546	4.371	7.793	3.417	7.932	3.503	13.459	4.88	7.778	0.866135	3.64159e-06	2.62007e-05	12.66	6.007	10.158	4.893	11.635	5.017	11.013	6.418	16.126	0.839457	3.72572e-07	2.64541e-06
GRMZM2G088613	0.738	8.228	3.924	8.313	0.854	8.412	0.762	6.264	0.754	4.28	2.37078	3.99987e-15	1.14687e-13	19.38	0.459	18.667	0.07	13.756	0.564	7.511	0.512	13.334	4.64997	4.96858e-45	8.91318e-43
GRMZM2G088669	117.286	83.094	112.202	79.868	117.141	87.733	146.265	81.56	127.244	96.698	-0.776453	6.15301e-16	1.95853e-14	64.02	108.385	69.813	111.002	69.159	150.465	104.304	130.912	86.742	-0.885594	1.7442e-29	1.03385e-27
GRMZM2G088778	0.148	2.318	0.795	1.842	0.374	4.838	0.558	1.82	1.154	3.038	1.99312	1.10258e-06	8.74623e-06	0.72	0.167	1.069	0.07	6.035	0	0.97	0.14	2.696	3.45802	1.38734e-06	9.0099e-06
GRMZM2G088819	2.705	9.409	4.023	11.997	3.791	13.554	5.178	17.396	5.324	22.046	1.55954	1.66142e-25	1.87345e-23	7.32	1.502	6.416	1.957	16.039	1.691	12.068	3.627	13.43	1.98858	3.81081e-16	7.08005e-15
GRMZM2G089010	7.376	13.182	8.444	15.492	8.489	15.123	9.189	20.02	10.337	19.192	0.666405	6.08957e-08	6.04295e-07	16.74	7.676	16.262	9.227	17.29	9.527	19.241	9.766	18.051	0.746969	2.04182e-08	1.70865e-07
GRMZM2G089102	0.295	4.227	0.546	3.684	0.534	4.707	0.508	4.613	0.843	3.774	2.7116	1.09387e-18	5.0938e-17	13.62	0.25	9.98	0.489	9.569	0.282	5.232	0.558	7.22	4.39937	4.41091e-38	5.04147e-36
GRMZM2G089106	9.344	4.455	9.735	2.787	9.877	3.269	7.006	2.751	7.454	3.728	-1.60536	1.73653e-19	9.0595e-18	1.8	5.298	2.049	4.334	1.142	2.311	2.068	3.255	2.166	-1.26741	1.71839e-05	9.38085e-05
GRMZM2G089119	14.753	11.591	13.907	8.643	13.828	12.16	14.977	9.692	14.419	9.435	-0.738433	9.87609e-09	1.10326e-07	8.64	14.935	9.579	9.437	8.319	14.714	10.211	15.393	9.194	-0.861516	1.6198e-08	1.37116e-07
GRMZM2G089132	1.377	4.318	1.788	3.92	1.975	5.579	1.675	4.486	1.863	4.556	1.14812	2.49457e-07	2.23471e-06	5.58	1.46	5.747	2.586	4.73	1.409	3.882	2.046	4.958	1.11251	1.02644e-05	5.80709e-05
GRMZM2G089136	2163.02	1461.83	1941.15	1449.34	1840.88	1600.21	2801.01	1938.57	2754.2	2189.64	-0.658135	1.05852e-15	3.27802e-14	1138.51	1843.55	1151.5	1921.07	1223.34	2698.51	2094.48	2661.25	1784.65	-0.858425	3.65882e-28	1.98617e-26
GRMZM2G089149	31.079	18.864	27.963	18.562	25.948	20.135	24.927	22.813	27.685	23.197	-0.659147	2.4804e-09	3.05596e-08	19.62	26.45	15.148	35.23	19.41	36.869	24.937	33.344	25.464	-0.883828	2.60953e-15	4.49663e-14
GRMZM2G089400	2.901	8	4.073	11.43	4.165	9.719	5.432	14.602	7.054	11.69	1.00678	8.27208e-10	1.0971e-08	5.7	3.296	6.193	3.425	14.789	2.988	10.169	5.348	11.456	1.05836	3.62767e-06	2.2147e-05
GRMZM2G089491	7.327	16.773	8.493	18.798	10.091	19.264	10.408	19.046	10.337	17.075	0.722102	1.94057e-08	2.07618e-07	22.2	9.554	22.053	7.619	22.999	6.765	20.127	8.045	23.25	1.17712	1.44612e-17	3.06994e-16
GRMZM2G089553	11.409	6.637	9.487	6.565	8.703	7.758	6.549	4.529	6.344	4.602	-0.742619	1.91283e-06	1.45361e-05	7.02	9.887	6.326	11.394	6.524	5.638	5.654	5.906	5.343	-0.695981	0.000113126	0.000531729
GRMZM2G089557	0.098	1.682	0.149	1.464	0.107	1.438	0.254	0.931	0.089	1.289	3.05046	4.38584e-08	4.45962e-07	3.24	0.042	1.96	0	2.12	0.056	2.025	0.14	2.07	4.75747	1.61125e-15	2.82678e-14
GRMZM2G089673	2.41	2.046	2.881	2.125	3.417	2.353	2.792	2.455	2.573	1.887	-0.618818	0.00804569	0.0263743	2.1	2.378	1.916	3.635	2.338	2.255	1.688	2.697	1.877	-0.687933	0.0117182	0.03354
GRMZM2G089676	9.491	17.501	9.487	20.451	8.916	18.959	13.352	22.982	12.733	19.883	0.648496	2.2744e-07	2.05016e-06	22.98	9.804	20.049	9.996	21.204	12.064	24.009	14.138	23.202	0.708554	2.33489e-08	1.94011e-07
GRMZM2G089698	8.606	22.819	12.119	29.661	12.013	30.247	9.697	31.701	12.955	31.987	1.15954	3.77041e-26	4.5582e-24	23.64	7.843	23.034	8.807	38.386	4.454	26.16	6.79	35.091	1.73888	5.24742e-24	1.97969e-22
GRMZM2G089721	1.918	1.364	2.285	1.511	1.762	1.177	3.858	1.735	2.573	2.255	-0.854608	0.0017912	0.00712915	0.78	2.67	0.802	0.629	1.685	3.383	1.983	2.93	1.059	-1.12169	0.0086713	0.0258744
GRMZM2G089783	3.59	9.182	5.116	9.919	4.645	11.114	9.494	17.353	8.873	16.293	0.799376	4.74514e-08	4.80553e-07	8.4	3.504	8.955	1.398	13.375	3.89	15.907	6.139	14.008	1.51131	1.84761e-09	1.75669e-08
GRMZM2G089812	165.626	87.231	162.814	70.186	206.518	79.191	164.542	72.841	175.072	104.845	-1.3351	1.56943e-38	6.46967e-36	49.2	134.084	51.77	109.604	57.524	147.252	82.743	147.886	74.948	-1.37392	2.69736e-35	2.51952e-33
GRMZM2G089836	5.95	27.91	9.884	27.914	6.407	27.022	2.437	16.253	2.396	18.272	2.00908	6.23221e-31	1.23398e-28	54.6	22.486	46.468	15.168	32.731	1.409	21.603	1.767	21.854	1.96599	0.00173478	0.00626222
GRMZM2G089850	1.623	4.046	1.887	4.487	2.456	4.925	2.589	3.725	2.706	4.326	0.696954	0.00212843	0.00830822	5.88	2.002	4.589	1.188	5.6	1.804	4.008	2.697	5.054	1.18139	1.30885e-05	7.2801e-05
GRMZM2G090018	47.013	36.547	42.864	29.992	41.912	33.864	50.667	37.754	49.203	38.201	-0.643244	2.00038e-13	4.48721e-12	28.62	37.38	28.959	39.703	29.36	58.856	42.405	54.457	42.071	-0.69348	4.69931e-14	7.18368e-13
GRMZM2G090051	0.787	3.727	1.242	3.637	1.068	3.399	1.675	3.852	2.485	3.82	1.16943	2.20713e-05	0.000136869	5.52	1.168	5.524	0.489	5.056	1.128	3.924	0.837	4.043	2.14306	2.21978e-12	2.88391e-11
GRMZM2G090087	14.9	34.729	16.341	42.603	13.828	42.537	24.775	59.847	28.217	46.715	0.990869	1.55967e-16	5.33726e-15	55.68	12.474	47.626	16.846	45.671	29.428	75.612	23.578	74.322	1.47081	4.73767e-31	3.24896e-29
GRMZM2G090112	57.094	42.547	58.51	42.508	58.143	37.133	43.204	29.5	40.906	32.586	-0.729893	1.2136e-14	3.24305e-13	32.94	54.818	33.682	49.839	27.457	35.065	27.511	36.553	29.7	-0.840747	1.18274e-14	1.91615e-13
GRMZM2G090241	4.573	12.91	5.762	11.761	4.965	14.034	8.58	17.903	8.829	15.142	0.912722	8.69036e-10	1.14894e-08	16.08	6.133	16.306	8.598	16.909	12.91	29.156	13.579	27.534	0.9322	1.99403e-12	2.60059e-11
GRMZM2G090271	96.041	62.139	86.275	65.463	96.585	68.905	96.918	54.515	90.375	67.381	-0.801058	5.31396e-16	1.71095e-14	56.58	79.599	53.017	84.859	60.732	103.617	69.536	90.685	56.993	-0.837266	1.43661e-23	5.27764e-22
GRMZM2G090300	15.933	72.503	19.818	77.932	23.385	70.387	26.247	81.687	26.487	78.887	1.54074	2.86549e-42	1.56643e-39	85.561	20.108	89.283	19.712	96.236	22.606	92.912	31.391	89.293	1.74136	5.96571e-49	1.28253e-46
GRMZM2G090432	114.138	96.64	128.046	82.419	126.004	82.808	119.814	79.486	96.01	105.167	-0.637171	2.72343e-08	2.84164e-07	67.201	107.092	76.14	77.24	78.022	105.59	76.92	107.938	80.917	-0.671287	4.44038e-10	4.49648e-09
GRMZM2G090584	7.573	18.773	11.026	22.907	9.29	21.487	11.626	24.845	11.802	24.623	0.895161	6.36612e-15	1.74953e-13	31.26	6.466	27.177	6.291	25.989	6.652	22.11	6.464	26.812	1.77402	1.06647e-39	1.38222e-37
GRMZM2G090733	3.541	2.182	2.831	2.692	2.83	2.528	5.331	3.767	4.703	3.498	-0.627391	0.00318959	0.0118489	1.68	3.337	1.381	3.006	1.631	3.721	2.869	3.302	3.899	-0.9105	0.00181081	0.00651151
GRMZM2G090736	14.409	43.274	19.818	57.764	15.75	53.607	18.632	47.954	21.562	43.079	1.2016	3.273e-25	3.54754e-23	72.901	16.062	66.427	19.432	71.987	17.082	55.443	17.393	50.928	1.6003	2.82085e-47	5.70232e-45
GRMZM2G090747	0.639	5.137	1.54	3.448	0.747	3.617	1.066	5.545	0.932	4.234	1.92652	1.19231e-11	2.05214e-10	9.24	0.667	6.817	0.419	5.818	0.677	6.793	1.349	6.932	2.93639	5.41532e-24	2.0402e-22
GRMZM2G090842	1.967	4.773	2.781	6.235	2.723	6.32	3.757	6.687	3.682	5.385	0.74778	0.000163695	0.000841949	10.02	2.92	8.643	2.027	7.394	2.142	5.359	1.86	7.076	1.57919	1.14609e-11	1.37856e-10
GRMZM2G090865	14.851	10.182	19.52	9.824	25.895	8.194	14.926	9.438	18.19	9.895	-1.1943	5.05568e-15	1.42204e-13	6.84	14.602	7.039	11.184	7.992	10.26	7.975	16.137	7.894	-1.05207	3.39388e-10	3.48629e-09
GRMZM2G091362	3.196	8.591	5.414	8.785	5.713	10.111	7.412	10.835	5.147	9.435	0.612642	0.000240312	0.00118418	11.58	6.842	10.871	8.318	12.668	6.427	15.021	7.952	15.355	0.683685	2.46979e-05	0.000131
GRMZM2G091481	114.483	275.238	136.688	310.169	134.172	299.156	167.08	312.951	149.694	282.501	0.836855	8.74415e-22	6.09087e-20	327.603	148.727	334.365	169.228	455.516	180.344	427.47	189.601	392.07	0.921758	1.1571e-25	5.11312e-24
GRMZM2G091742	2.901	2.318	2.583	0.897	2.883	1.525	2.843	1.058	2.13	1.289	-1.2111	1.56541e-05	9.97056e-05	0.78	3.212	1.693	2.237	1.087	3.383	1.646	3.116	1.252	-1.48697	9.93622e-07	6.62486e-06
GRMZM2G091756	1.377	3.227	1.192	3.401	1.548	3.879	1.625	3.513	1.553	2.761	0.948908	0.000173403	0.000885539	4.38	1.46	5.658	1.957	4.567	3.044	5.527	2.418	5.151	1.02695	4.15081e-05	0.000211547
GRMZM2G091825	62.257	42.638	59.801	36.746	61.987	37.046	56.81	32.675	47.827	39.904	-0.858104	3.21394e-16	1.0606e-14	28.98	54.526	33.013	49.14	29.469	62.633	36.667	54.271	38.461	-0.987652	3.55165e-24	1.36852e-22
GRMZM2G092146	0.197	2.091	0.149	1.7	0.214	4.184	0.406	2.963	0.532	3.13	2.99306	3.02148e-14	7.65138e-13	0.72	0.209	0.49	0.28	2.664	0	1.392	0.512	2.599	2.03792	0.00154965	0.00565727
GRMZM2G092432	0.885	5.364	0.745	6.754	0.641	5.317	0.457	3.174	0.577	3.13	2.57475	2.57776e-20	1.45337e-18	12.24	0.459	10.514	0.629	8.482	0.395	4.304	0.093	4.332	4.04658	1.278e-34	1.14253e-32
GRMZM2G092474	1.672	10.319	3.973	12.705	1.922	12.726	3.554	31.109	4.792	22.966	2.22432	3.93488e-34	9.89464e-32	9.36	0.751	8.287	0.909	14.245	1.353	16.118	1.302	30.085	3.33378	2.01322e-36	2.03486e-34
GRMZM2G092595	147.283	97.277	132.814	86.339	138.817	90.479	80.468	73.815	98.716	68.347	-0.747725	3.07384e-18	1.33497e-16	68.401	111.514	52.616	152.452	64.32	48.764	33.882	79.105	38.99	-1.23781	7.91096e-33	6.28422e-31
GRMZM2G092607	4.278	2.818	3.576	3.212	3.737	2.528	2.437	2.243	4.304	2.808	-0.663251	0.00202395	0.00793488	2.7	2.962	2.45	3.285	2.12	2.424	1.983	2.186	1.829	-0.721198	0.00612549	0.0190393
GRMZM2G092652	31.424	65.639	36.656	79.349	35.826	77.404	38.94	62.768	45.299	55.69	0.606756	4.91001e-07	4.18816e-06	89.341	34.376	83.402	35.23	84.274	35.629	63.798	35.623	65.08	0.86766	2.92498e-16	5.47939e-15
GRMZM2G092661	7.229	14.046	7.45	14.878	7.315	16.431	11.22	24.337	11.757	18.916	0.733216	5.25018e-09	6.13481e-08	18.06	7.217	15.415	6.85	17.235	9.809	20.506	11.626	20.073	0.793041	2.03175e-08	1.70127e-07
GRMZM2G092780	113.106	48.866	111.01	43.453	105.928	44.019	74.985	45.753	86.959	52.238	-1.30405	1.14422e-34	3.06092e-32	21.66	80.017	24.727	84.929	29.143	55.755	28.819	56.225	30.037	-1.68943	7.34795e-30	4.57566e-28
GRMZM2G092797	4.082	10.5	5.116	10.769	4.912	10.765	5.381	14.56	5.945	11.782	0.948741	1.04395e-10	1.56724e-09	14.94	6.049	15.371	7.2	14.408	13.53	20.717	12.696	21.18	0.726311	1.91829e-06	1.22237e-05
GRMZM2G092888	2.852	7.228	4.073	7.793	4.485	6.537	4.315	8.761	5.235	7.87	0.630897	0.00036725	0.00173132	9.66	3.296	7.93	6.571	7.612	4.961	9.705	5.023	9.916	0.767381	0.000230278	0.00101493
GRMZM2G092968	0.639	2.909	0.248	2.881	0.427	2.876	1.625	2.878	0.843	3.222	1.88159	3.10207e-07	2.72648e-06	3.3	0.459	3.386	2.656	3.099	0.395	4.051	0.698	3.321	2.01364	2.29367e-06	1.44189e-05
GRMZM2G093032	874.897	671.344	857.729	656.375	983.575	596.351	525.152	397.008	476.766	368.384	-0.70107	2.75131e-17	1.04423e-15	675.245	959.28	736.895	1039.84	659.079	438.936	390.508	620.842	401.553	-0.713516	8.77504e-18	1.91384e-16
GRMZM2G093072	24.932	13.455	22.798	13.13	16.124	12.203	7.361	8.38	11.58	10.172	-0.680654	4.11556e-06	2.93255e-05	5.4	11.181	6.817	10.485	9.025	10.035	6.371	9.952	9.675	-0.784991	1.26709e-05	7.05941e-05
GRMZM2G093125	4.18	10.455	6.606	13.555	3.791	11.201	5.381	17.057	6.433	17.674	1.16005	9.68575e-16	3.00318e-14	6.96	4.088	8.064	6.571	6.959	2.086	8.819	3.627	10.157	0.81063	0.000928333	0.00356741
GRMZM2G093276	8.704	33.319	11.573	33.298	11.639	33.428	27.161	45.626	24.934	45.519	1.05889	5.76443e-12	1.03983e-10	32.52	10.096	32.568	8.877	50.075	15.785	52.49	20.09	49.243	1.44636	2.48632e-20	6.90055e-19
GRMZM2G093286	24.047	16.228	25.48	13.083	20.823	13.467	36.858	21.332	45.742	31.573	-0.94192	1.26367e-18	5.78802e-17	15	25.574	17.554	24.605	14.68	52.429	23.165	49.574	21.709	-1.1018	2.71766e-17	5.66277e-16
GRMZM2G093291	39.833	29.774	41.275	22.907	37.961	25.976	36.706	27.046	33.453	27.753	-0.752701	1.99327e-13	4.47525e-12	28.62	39.925	26.731	53.334	25.88	47.299	34.937	49.481	31.529	-0.881952	2.01248e-16	3.84444e-15
GRMZM2G093325	82.223	59.73	100.38	45.437	147.36	49.38	90.775	43.383	88.822	56.841	-1.22578	2.61185e-20	1.4693e-18	42.96	84.355	53.997	60.813	43.388	80.447	54.853	87.522	53.142	-0.925237	1.36944e-21	4.22981e-20
GRMZM2G093441	18.146	55.457	16.341	67.494	17.886	59.535	24.521	44.864	22.76	42.803	1.18633	2.65598e-06	1.96376e-05	102.541	16.02	79.838	23.696	74.596	12.064	44.642	14.231	54.25	1.86347	3.60374e-41	5.30533e-39
GRMZM2G093526	301.008	181.825	323.045	177.826	240.902	187.931	266.079	194.441	291.047	216.455	-0.813247	1.82868e-21	1.22298e-19	177.121	302.044	191.308	393.399	167.787	202.894	150.549	268.101	168.766	-1.03034	2.23885e-25	9.67241e-24
GRMZM2G093705	0.934	3.5	1.093	4.062	1.281	4.184	0.66	1.735	0.843	1.565	1.33686	5.41578e-06	3.76723e-05	5.28	1.085	4.188	1.748	3.86	1.297	3.207	1.07	3.995	1.48284	4.24053e-07	2.99056e-06
GRMZM2G093731	37.964	27.456	35.016	26.261	37.374	27.022	32.289	21.459	33.231	25.452	-0.712328	3.86044e-13	8.36849e-12	20.4	32.582	23.123	34.251	24.249	22.55	18.776	23.997	20.169	-0.70755	7.78274e-10	7.70819e-09
GRMZM2G093744	42.882	33.501	45.05	30.511	47.145	32.6	41.63	32.76	44.278	36.958	-0.658872	8.8706e-13	1.82537e-11	29.58	42.595	29.805	43.338	28.545	36.362	30.506	40.878	28.689	-0.717862	4.4362e-13	6.15929e-12
GRMZM2G093826	34.915	98.277	49.42	111.75	50.028	88.823	49.347	112.203	39.841	122.472	1.01246	5.72051e-19	2.7786e-17	74.041	43.221	74.536	47.043	118.636	25.707	89.199	47.993	99.546	0.795166	0.0021432	0.00755433
GRMZM2G093951	0.393	3.273	0.546	2.976	0.747	2.964	1.32	3.386	1.331	4.004	1.7677	1.61787e-08	1.7483e-07	5.7	0.626	4.099	0.21	3.806	0.62	3.544	0.326	3.947	2.98383	4.77406e-16	8.74149e-15
GRMZM2G094532	87.042	55.411	82.301	50.065	97.493	50.077	51.429	29.839	46.763	40.594	-0.913279	4.14692e-16	1.34727e-14	38.46	74.134	42.057	63.26	40.506	35.234	28.945	43.389	26.716	-0.938885	2.55985e-17	5.34629e-16
GRMZM2G094589	6.983	14.273	7.798	16.531	6.887	14.688	9.697	14.052	8.607	13.992	0.637501	8.55606e-06	5.74961e-05	22.62	7.342	22.588	6.99	21.476	8.231	18.101	6.79	17.04	1.26157	3.17809e-17	6.5716e-16
GRMZM2G094712	73.42	198.508	102.169	232.851	71.224	208.023	82.702	228.851	94.102	188.978	1.08012	3.79576e-36	1.10986e-33	416.403	90.238	404.891	94.295	335.575	70.582	263.039	76.361	276.206	1.75711	1.16827e-87	8.55301e-85
GRMZM2G094990	10.425	6.137	11.473	7.226	7.368	6.755	18.937	8.973	11.535	11.138	-0.788889	3.77292e-06	2.70759e-05	0.9	2.545	1.158	1.748	2.338	15.109	10.633	6.092	5.728	-0.837997	0.00233498	0.00816235
GRMZM2G095261	8.704	18.501	9.189	17.287	11.319	17.259	8.326	19.343	10.249	19.376	0.699318	4.23426e-08	4.31421e-07	21.9	10.263	22.321	7.899	26.37	6.934	18.65	8.185	21.613	1.14482	5.54093e-16	1.00733e-14
GRMZM2G095331	1.82	1.864	2.93	1.228	2.99	1.177	1.523	1.1	1.375	0.92	-0.976142	0.00149885	0.00609281	1.14	2.545	1.47	1.817	1.087	1.748	1.181	1.395	0.77	-1.01923	0.00249679	0.00865566
GRMZM2G095404	1.426	4.455	1.391	4.534	0.801	4.968	0.66	5.672	0.843	4.464	2.01355	7.83538e-14	1.88544e-12	3.84	1.293	3.52	0.839	3.969	0.451	4.641	1.07	3.61	1.93341	1.19906e-08	1.03014e-07
GRMZM2G095492	108.139	82.321	106.44	77.979	105.074	83.506	112.25	73.603	97.962	82.661	-0.653427	2.31037e-13	5.12316e-12	82.501	102.545	74.18	135.746	80.795	103.335	75.95	107.938	72.204	-0.790237	1.1269e-22	3.864e-21
GRMZM2G095631	8.016	17.364	7.947	18.94	8.329	21.661	9.291	20.231	9.228	15.51	0.874276	2.12648e-11	3.51598e-10	19.08	8.385	19.514	4.683	18.758	5.412	15.527	5.302	16.751	1.3339	4.67005e-17	9.54014e-16
GRMZM2G095807	5.655	3.682	7.45	3.259	6.514	3.487	8.986	3.979	5.723	4.556	-1.09307	8.12329e-09	9.19713e-08	4.38	9.22	3.698	4.544	3.969	18.378	9.873	13.952	7.028	-1.11644	2.20055e-09	2.0755e-08
GRMZM2G095810	5.409	11.228	5.414	12.091	5.659	11.506	7.311	17.099	7.809	13.209	0.79363	1.43916e-08	1.56934e-07	12.6	5.715	12.519	4.893	13.375	5.243	13.418	7.115	14.537	0.976561	8.75132e-10	8.63277e-09
GRMZM2G095968	10.278	22.865	10.728	25.363	11.799	20.789	7.412	19.046	8.474	15.142	0.834001	5.20172e-11	8.14461e-10	38.4	9.929	31.231	5.802	31.046	7.385	26.076	8.743	31.963	1.66349	1.4797e-32	1.1452e-30
GRMZM2G096020	8.458	27.683	8.593	35.235	8.115	31.118	12.692	40.166	11.447	35.255	1.54151	1.14984e-38	4.81896e-36	42	7.927	39.785	7.969	46.269	14.883	47.047	15.44	46.692	1.83887	1.4003e-33	1.16712e-31
GRMZM2G096115	2.705	7.182	2.235	7.463	1.869	6.755	4.315	10.116	5.102	7.824	1.09287	9.26972e-08	8.93089e-07	10.02	1.961	9.846	5.382	8.536	2.481	10.211	3.348	10.397	1.52812	1.24402e-10	1.349e-09
GRMZM2G096171	26.752	17.546	20.96	15.87	17.673	15.777	25.029	12.782	19.921	14.912	-0.760727	1.0012e-08	1.11745e-07	13.14	21.235	10.737	21.32	11.472	23.396	14.895	18.323	12.756	-1.00655	1.92909e-15	3.36695e-14
GRMZM2G096358	2.951	9.364	4.47	10.391	4.165	9.196	3.249	9.946	4.525	8.975	1.07085	1.67157e-10	2.44806e-09	14.16	4.506	13.9	3.914	12.233	2.368	7.511	2.558	9.675	1.49243	2.45012e-17	5.12501e-16
GRMZM2G096391	888.666	654.844	842.431	616.937	819.503	625.9	854.438	617.14	844.257	665.751	-0.666154	1.81541e-20	1.04225e-18	553.684	786.148	515.158	869.909	527.231	845.006	579.707	880.944	589.574	-0.869946	2.10353e-39	2.66264e-37
GRMZM2G096407	81.043	63.093	105.099	56.489	124.936	50.252	44.169	43.256	61.359	39.213	-0.898375	1.72593e-11	2.90691e-10	35.34	75.135	38.449	77.799	41.376	25.087	17.257	31.158	19.351	-1.09916	4.63252e-25	1.94551e-23
GRMZM2G096475	1.672	62.639	20.215	92.479	2.616	71.215	3.554	64.799	4.525	48.326	3.71332	1.44023e-11	2.44537e-10	183.841	2.837	215.678	3.914	119.071	4.848	87.215	3.581	97.813	4.96793	4.15621e-30	2.6428e-28
GRMZM2G096585	167.888	461.336	202.549	552.56	169.891	544.922	154.236	385.453	172.853	317.204	1.10953	4.0902e-28	6.30995e-26	769.086	283.187	749.414	346.496	669.083	269.473	610.508	209.97	528.97	1.00015	5.32295e-37	5.61525e-35
GRMZM2G096591	3.885	12.273	4.57	11.855	2.99	12.988	5.889	13.967	5.59	12.059	1.23705	1.19494e-13	2.77707e-12	17.82	4.172	17.955	2.586	15.387	2.932	13.502	3.395	14.248	1.946	9.76323e-31	6.51395e-29
GRMZM2G096663	36.145	24.592	33.328	20.404	39.243	21.094	37.061	24.379	35.715	26.602	-0.884848	2.14777e-17	8.32171e-16	18.24	33.083	20.761	29.009	19.084	36.475	25.401	34.832	26.282	-0.859465	2.97211e-15	5.0762e-14
GRMZM2G096683	18.343	13.728	17.781	10.958	19.274	9.85	15.535	12.232	16.682	14.912	-0.762986	1.60622e-08	1.73646e-07	10.14	18.398	10.292	17.056	8.862	25.425	13.165	17.625	12.564	-1.05958	4.04496e-16	7.49453e-15
GRMZM2G096944	3.737	12.046	4.023	15.35	3.631	15.908	4.569	11.004	4.304	8.699	1.35748	8.09759e-14	1.94481e-12	19.68	2.461	19.113	2.656	15.496	4.454	22.194	3.534	19.014	2.29412	1.85743e-44	3.26714e-42
GRMZM2G096952	1.77	9.409	3.377	9.541	2.403	10.242	3.96	11.893	3.505	6.305	1.41934	7.7422e-12	1.3691e-10	9.66	2.002	7.975	2.656	8.917	1.748	6.624	1.907	7.413	1.59338	1.1397e-14	1.85086e-13
GRMZM2G097015	8.655	6.455	9.834	5.762	8.169	6.843	7.717	6.772	8.119	6.766	-0.627564	2.87358e-05	0.000174328	2.28	2.795	2.361	3.635	1.414	4.51	3.755	3.72	2.936	-0.813923	0.00163332	0.00593075
GRMZM2G097137	0.738	5.455	0.844	5.432	0.801	6.886	0.863	6.518	1.553	5.477	2.40094	3.59114e-21	2.32141e-19	6.18	0.96	5.168	0.14	5.546	0.62	5.443	0.791	6.402	3.12434	8.11742e-19	1.93731e-17
GRMZM2G097226	23.9	47.365	26.175	47.893	22.371	55.699	52.292	80.544	43.346	74.514	0.662531	9.96087e-10	1.30729e-08	79.321	30.747	78.768	34.111	84.166	76.163	110.043	65.665	115.672	0.865642	6.78143e-11	7.55326e-10
GRMZM2G097277	2.016	5.5	2.384	4.912	2.082	5.666	1.726	4.19	1.775	3.544	0.996668	3.46283e-06	2.50652e-05	7.32	3.379	7.485	3.914	4.839	2.424	2.911	1.349	4.429	0.832339	0.00313513	0.0105654
GRMZM2G097283	90.534	46.729	75.596	35.99	66.152	52.038	106.361	58.832	105.238	79.761	-0.972155	8.01993e-18	3.27917e-16	23.22	57.989	27.979	69.691	28.164	151.311	87.469	121.843	56.897	-1.38894	2.67914e-40	3.66528e-38
GRMZM2G097641	4.721	4.864	4.371	8.124	4.752	7.235	4.975	14.475	4.304	15.05	0.744954	0.000658072	0.00291644	3.54	2.879	2.361	3.775	9.515	2.762	10.211	4.092	12.515	0.763416	0.00771693	0.023351
GRMZM2G097900	5.36	21.319	5.364	23.474	5.179	25.932	12.895	21.332	18.235	22.138	1.24468	0.00322685	0.011975	53.34	7.217	39.473	4.124	34.96	14.15	23.924	8.929	31.674	1.96674	6.71367e-06	3.92955e-05
GRMZM2G097989	0.295	1.045	0.199	1.086	0.267	1.09	0.152	0.381	0.222	0.368	1.46379	0.00926551	0.029669	2.64	0.334	2.317	0.629	1.849	0.338	1.435	0.186	2.551	2.44775	1.94986e-07	1.42712e-06
GRMZM2G098102	0.148	1.182	0.05	3.495	0	2.223	0.305	1.566	0.355	2.301	3.45539	1.74493e-09	2.19829e-08	0.48	0	0.535	0.07	2.392	0.226	1.899	0.186	0.722	2.75437	0.000184584	0.000831948
GRMZM2G098167	1.033	11.5	1.838	14.406	2.082	17.085	2.031	7.449	1.331	5.753	2.44328	1.80979e-25	2.01367e-23	33.48	1.71	30.697	0.699	22.292	2.311	15.021	1.907	17.281	3.65852	4.20135e-15	7.08631e-14
GRMZM2G098290	355.693	243.555	336.307	248.862	304.597	290.221	568.509	398.235	593.407	484.182	-0.619663	2.51767e-12	4.81073e-11	216.842	327.617	234.746	305.604	239.23	576.379	408.482	449.378	331.996	-0.733964	4.04455e-22	1.31208e-20
GRMZM2G098305	4.475	14.682	5.712	14.689	5.873	15.472	6.448	13.84	4.925	11.322	1.10432	7.51705e-14	1.81579e-12	23.64	7.468	23.613	8.248	21.585	9.753	22.911	8.743	21.902	1.235	6.70291e-19	1.6197e-17
GRMZM2G098397	10.376	6.091	10.629	5.573	9.877	7.235	15.688	12.909	12.6	13.209	-0.70764	5.68726e-06	3.94081e-05	4.08	7.509	5.124	5.872	6.361	19.224	14.219	19.067	12.612	-0.704593	2.43397e-05	0.000129269
GRMZM2G098423	28.227	19.455	29.106	19.695	29.258	21.094	64.527	31.617	52.175	39.673	-0.849556	5.74251e-13	1.20838e-11	16.02	30.288	16.083	21.809	21.531	102.095	65.781	76.222	49.773	-0.853371	1.96144e-11	2.30505e-10
GRMZM2G098520	3086.16	2127.9	2681.76	1970.26	2485.1	2024.49	4293.41	2999.15	4615.57	4105.01	-0.640757	2.90248e-14	7.3723e-13	1325.23	2844.38	1707.69	1992.65	1618.88	5123.48	3205.54	3626.41	2671.85	-0.86987	1.19764e-19	3.14054e-18
GRMZM2G098583	0.787	1.773	0.596	1.37	0.694	1.307	0.66	2.92	1.242	1.657	0.911417	0.0106581	0.0335387	1.92	0.417	1.381	0.769	1.849	1.015	3.08	0.93	2.407	1.30428	0.000433716	0.00180275
GRMZM2G098696	1.229	5.909	1.738	7.226	1.388	7.845	3.351	9.523	3.505	11.138	1.71152	9.13838e-17	3.23653e-15	11.22	1.085	11.227	0.419	10.874	10.599	18.987	5.534	20.843	2.35871	0.000339266	0.00144112
GRMZM2G098750	0.148	6.773	0.695	5.479	0.427	6.189	1.066	7.407	4.304	14.59	2.9957	4.53276e-07	3.88483e-06	7.98	0.042	8.509	0	7.992	0.056	4.008	0.047	4.765	6.89576	9.37878e-50	2.20915e-47
GRMZM2G098859	1.229	3.364	1.589	3.07	1.228	3.574	3.96	7.703	4.082	5.523	0.77703	0.000710757	0.00312843	3.96	1.377	3.831	0.839	3.588	3.383	6.751	3.488	7.894	1.14042	6.62451e-06	3.88156e-05
GRMZM2G098875	3.246	7.546	5.563	7.132	2.616	8.629	3.097	8.211	3.106	5.247	0.833619	3.36899e-05	0.000201227	9.36	5.298	9.98	6.291	10.874	3.721	10.928	3.255	9.483	0.909823	1.16278e-06	7.66357e-06
GRMZM2G098892	1.918	0.818	3.079	0.236	1.922	0.261	1.828	0.677	1.331	0.69	-2.18508	1.262e-07	1.18766e-06	0.48	1.919	1.025	1.398	0.707	0.846	0.253	0.791	0.626	-1.33688	0.00271632	0.00932568
GRMZM2G098999	110.008	62.184	106.986	59.228	106.729	57.922	86.561	70.852	89.932	66.644	-0.903728	1.23687e-19	6.54785e-18	48.12	96.704	47.181	109.604	52.468	87.72	56.836	97.661	65.899	-1.1479	2.6988e-27	1.36136e-25
GRMZM2G099036	225.277	102.413	206.374	99.422	180.089	96.493	120.931	88.501	133.5	91.82	-1.06521	2.37436e-25	2.63021e-23	74.101	180.809	69.546	214.873	76.717	66.072	40.549	82.453	45.441	-1.46023	3.80967e-33	3.08971e-31
GRMZM2G099049	5.409	11.546	7.599	9.541	7.635	12.073	5.178	12.613	3.638	11.368	0.744294	3.01651e-05	0.000182252	19.26	8.219	21.474	11.114	20.606	8.005	20.338	6.232	19.591	1.02619	6.88468e-13	9.4188e-12
GRMZM2G099166	0.344	0.955	0.646	1.417	0.374	1.177	0.102	1.27	0.355	1.151	1.55002	0.000874683	0.00376881	2.4	0.918	1.648	0.979	2.012	0.395	1.435	0.465	1.107	1.16215	0.00542921	0.0171426
GRMZM2G099285	21.736	15.228	22.401	16.956	22.745	16.257	31.477	17.903	30.48	21.217	-0.796908	2.53448e-12	4.83919e-11	11.76	16.437	13.678	16.916	12.342	41.492	27.384	31.437	21.228	-0.722694	3.3115e-10	3.40425e-09
GRMZM2G099305	78.879	51.593	66.705	34.904	80.407	39.835	65.847	43.087	59.94	43.448	-0.974833	2.01728e-22	1.53717e-20	29.52	71.13	30.83	68.852	28.871	66.748	43.84	83.29	33.647	-1.40764	9.02237e-33	7.14614e-31
GRMZM2G099363	13.573	45.547	15.944	45.153	16.178	39.617	15.281	51.129	15.795	51.41	1.35009	5.29824e-37	1.77639e-34	45.96	14.935	51.948	13.561	55.621	9.866	52.574	14.742	50.543	1.67293	3.92264e-39	4.8519e-37
GRMZM2G099467	31.03	93.595	50.612	148.732	38.762	127.35	58.079	123.547	68.325	136.556	1.1401	1.58998e-23	1.35992e-21	41.04	17.021	44.82	20.341	190.895	23.227	84.726	27.438	100.701	1.50979	0.000924562	0.00355393
GRMZM2G099528	17.359	38.456	19.718	42.367	15.483	44.542	18.835	31.405	21.695	28.029	0.727686	1.79099e-07	1.64486e-06	63.66	20.317	56.76	25.723	53.446	25.256	44.22	19.067	40.771	0.958014	2.86204e-15	4.8916e-14
GRMZM2G099604	9.639	6.818	9.238	6.093	8.436	8.368	11.118	7.788	10.604	8.054	-0.652675	7.81098e-06	5.28708e-05	6.12	10.638	7.618	8.108	7.884	21.197	16.371	15.998	12.034	-0.6605	1.04615e-05	5.90995e-05
GRMZM2G099619	0.984	8.682	3.129	8.927	2.029	9.806	3.249	9.227	2.529	9.711	1.77601	5.45867e-16	1.75305e-14	10.8	1.919	9	1.957	9.025	2.03	8.439	2.697	10.253	1.7853	4.21314e-19	1.04224e-17
GRMZM2G099678	18.343	31.729	11.026	34.054	9.931	48.029	37.62	83.38	44.278	58.682	0.993347	0.00219934	0.00854784	43.56	6.884	26.019	5.942	44.258	22.55	30.127	29.81	50.784	1.45175	0.00283627	0.00967528
GRMZM2G099729	17.654	13.637	18.03	13.13	17.673	14.165	21.272	14.01	18.812	16.431	-0.637291	7.7478e-08	7.5514e-07	11.1	13.183	11.227	16.007	11.744	20.464	15.148	19.393	13.815	-0.678284	6.74941e-08	5.24915e-07
GRMZM2G099740	0.148	0.955	0.348	1.086	0.427	1.395	0.863	1.778	0.799	1.657	1.27213	0.00222025	0.00861846	1.98	0.334	2.139	0.489	1.849	0.451	2.447	0.837	2.647	1.93509	1.7365e-06	1.1136e-05
GRMZM2G099860	49.275	139.687	58.758	145.992	58.09	130.227	51.784	132.943	46.053	115.108	1.08453	2.79536e-38	1.09831e-35	179.041	67.96	188.545	54.243	183.12	56.206	159.241	63.2	179.452	1.30437	3.63751e-52	1.00544e-49
GRMZM2G099907	30.44	21.455	26.771	19.932	27.497	20.048	24.267	17.565	24.357	18.686	-0.695092	6.45192e-12	1.15506e-10	15	22.82	16.663	22.718	16.366	25.876	18.059	24.555	18.099	-0.748291	1.86748e-11	2.19845e-10
GRMZM2G099984	72.732	54.138	74.553	53.513	71.544	62.019	65.796	37.034	58.121	45.749	-0.703228	2.03628e-11	3.37983e-10	44.28	76.888	49.943	69.131	48.227	47.637	38.228	48.551	36.776	-0.708783	1.22205e-14	1.97518e-13
GRMZM2G099989	38.948	26.456	35.712	17.712	29.525	22.14	30.106	28.315	27.818	29.042	-0.648201	7.27483e-07	6.01357e-06	18.96	34.96	16.172	40.332	18.214	64.549	38.355	62.689	34.177	-1.2292	1.22893e-32	9.64903e-31
GRMZM2G100412	0.197	4.182	0.199	6.282	0.16	2.876	0.355	7.957	0.399	4.326	4.01275	3.47078e-31	7.0384e-29	0.48	0.167	0.579	0	1.033	0.056	2.616	0.047	0.674	3.07523	0.000237604	0.00104314
GRMZM2G100454	17.654	11.728	17.334	11.95	18.42	11.462	14.672	10.37	16.504	11.552	-0.813235	3.44378e-12	6.46731e-11	8.4	12.516	5.435	20.061	7.394	14.939	8.776	15.626	7.654	-1.24148	1.50146e-14	2.40092e-13
GRMZM2G100524	3.983	2.818	4.272	2.078	3.791	1.961	2.183	1.778	3.017	2.301	-0.885965	0.00011896	0.000629894	1.86	4.422	1.916	3.635	0.761	2.932	1.941	3.953	1.203	-1.57162	1.22689e-07	9.21885e-07
GRMZM2G100629	2.508	4.318	1.54	5.998	2.136	5.491	2.64	3.174	0.976	2.669	0.901078	0.000844933	0.00365629	7.56	3.671	7.529	5.243	6.851	3.946	6.245	2.697	5.151	0.678061	0.00208535	0.00737153
GRMZM2G100727	0.098	0.636	0	1.134	0.053	0.305	0.102	1.397	0.044	0.967	3.61263	1.23693e-06	9.74128e-06	0.42	0.042	0.312	0	0.707	0.056	1.055	0.093	0.963	3.5783	8.46515e-05	0.000407724
GRMZM2G100794	66.781	45.138	60.149	42.178	57.609	45.065	60.466	51.213	64.154	54.908	-0.626535	1.87537e-12	3.65283e-11	38.7	54.777	37.112	74.514	40.071	60.434	48.017	56.783	46.355	-0.789482	9.22309e-15	1.51415e-13
GRMZM2G100920	10.425	7.864	11.771	7.699	9.984	7.583	11.118	7.703	10.071	9.573	-0.650357	5.00072e-06	3.50664e-05	4.8	7.718	5.346	6.081	5.274	14.207	9.072	10.696	7.702	-0.7669	4.18616e-06	2.5368e-05
GRMZM2G101080	2.557	1.818	2.682	1.7	2.937	2.179	1.472	1.312	1.597	1.427	-0.638075	0.0151937	0.0453393	1.68	2.545	1.158	3.775	1.631	1.973	1.435	1.209	0.915	-0.96168	0.00302377	0.0102321
GRMZM2G101116	21.834	14.137	30.05	10.627	21.41	13.554	29.446	14.348	23.914	16.247	-1.12228	2.43514e-16	8.16454e-15	11.16	26.491	11.405	15.238	13.321	16.8	9.916	22.136	12.852	-1.06661	1.28065e-11	1.53429e-10
GRMZM2G101117	24.687	45.593	23.94	52.521	20.022	50.469	57.673	89.729	57.677	76.908	0.625069	4.53698e-07	3.88712e-06	53.04	17.647	54.131	17.126	57.415	33.543	73.502	35.53	73.986	1.17732	2.20951e-21	6.73999e-20
GRMZM2G101125	3.246	28.728	4.222	28.622	2.883	29.506	2.792	20.951	3.771	19.192	2.64894	6.11683e-65	1.08156e-61	79.621	3.171	72.397	5.662	50.238	4.172	41.435	3.767	48.233	3.6401	3.84779e-26	1.75765e-24
GRMZM2G101142	58.077	47.002	61.689	43.217	63.375	42.712	50.312	33.352	43.568	35.071	-0.706699	7.47265e-14	1.80854e-12	38.76	55.987	30.385	51.307	36.211	54.064	37.89	50.551	36.295	-0.836235	2.00479e-16	3.83245e-15
GRMZM2G101221	0.344	1.273	0.397	1.606	0.481	1.046	0.508	1.481	0.666	0.967	1.15807	0.00631616	0.0215095	2.28	0.125	1.782	0	1.903	0.338	1.857	0.465	1.637	2.81528	3.15698e-07	2.25995e-06
GRMZM2G101245	1.623	9.409	3.228	8.502	2.189	9.632	2.995	12.909	3.505	12.335	1.73262	3.28319e-21	2.13331e-19	10.98	2.128	11.049	1.188	16.148	3.552	15.485	2.279	17.425	2.35356	4.95285e-24	1.87903e-22
GRMZM2G101405	0.148	1.273	0.099	2.362	0.107	1.482	0.203	3.936	0.222	3.912	3.76705	6.70513e-17	2.426e-15	0.54	0.083	0.802	0	1.685	0	2.025	0.14	2.744	3.92086	4.29346e-07	3.02474e-06
GRMZM2G101413	3	7.273	3.874	9.163	3.524	8.106	3.148	7.365	3.727	7.594	0.947056	2.25561e-08	2.38418e-07	8.52	4.422	11.138	3.845	9.678	4.172	9.747	4.651	11.264	1.00647	5.06688e-09	4.57048e-08
GRMZM2G101617	9.294	6.546	9.04	5.337	7.849	7.714	15.231	8.38	14.552	10.954	-0.76319	7.14615e-07	5.92278e-06	4.62	9.095	6.015	17.894	5.981	19.168	11.857	16.091	9.964	-1.17688	1.15431e-12	1.54105e-11
GRMZM2G101664	17.31	12.819	18.129	9.163	18.847	8.935	2.945	1.82	2.44	3.59	-0.815531	2.68108e-05	0.000164075	7.86	22.862	11.851	22.438	10.385	5.412	2.278	4.511	2.792	-1.35545	8.99788e-18	1.95928e-16
GRMZM2G101711	22.719	51.411	22.351	52.946	20.609	55.699	34.624	89.348	38.777	72.489	0.974199	6.23849e-24	5.60261e-22	57.24	14.435	52.661	19.852	52.685	25.538	63.798	35.297	73.456	1.1934	1.16022e-23	4.27011e-22
GRMZM2G101741	0.738	1.636	0.993	2.22	0.747	2.136	0.762	1.439	0.887	1.979	0.935618	0.00409465	0.0147365	4.14	1.585	4.322	0.35	3.643	1.071	1.435	0.465	2.311	1.46729	0.000155219	0.000710592
GRMZM2G101856	3.737	2.636	3.973	1.322	3.257	1.351	2.031	1.735	2.485	1.565	-1.09233	3.22841e-05	0.000193474	1.62	2.795	1.871	4.404	1.631	3.157	1.646	2.744	1.733	-1.14222	3.63597e-05	0.000187424
GRMZM2G101874	3.737	14.137	3.079	13.555	4.111	14.644	4.315	10.158	3.949	9.297	1.42058	2.68752e-15	7.98822e-14	19.86	5.09	20.182	5.942	21.694	6.765	21.139	7.394	18.629	1.55803	3.78568e-22	1.23253e-20
GRMZM2G101938	23.359	50.957	30.497	55.166	24.72	51.951	30.563	52.441	35.005	53.389	0.637732	2.41515e-10	3.42728e-09	69.121	28.16	72.264	38.305	66.332	24.749	54.515	24.508	58.437	0.94418	1.40496e-19	3.66291e-18
GRMZM2G102138	0.59	8.409	0.298	8.502	0.481	9.85	0.152	8.211	0.222	7.272	4.3918	3.22551e-47	2.25302e-44	9.42	0.125	8.376	0	6.633	0	10.169	0.233	8.616	6.59389	7.32298e-14	1.09958e-12
GRMZM2G102314	1.77	4.727	2.285	4.818	2.136	4.358	1.777	4.317	1.775	4.556	0.984201	6.14884e-06	4.24194e-05	4.5	2.295	6.861	2.726	6.742	3.552	6.962	3.209	6.835	0.892863	3.93831e-05	0.000201528
GRMZM2G102483	31.424	96.64	34.619	121.857	34.277	117.501	35.843	71.36	41.705	60.063	1.1009	2.41607e-05	0.000148908	180.481	44.222	156.646	36.907	136.687	40.816	87.764	41.389	95.262	1.41085	5.58835e-23	1.96339e-21
GRMZM2G102550	1.426	3.455	2.483	7.84	1.709	6.45	2.894	15.957	2.44	10.954	1.68476	1.93672e-16	6.57231e-15	3	1.46	2.762	0.28	16.039	0.958	6.624	2.046	11.456	2.13613	0.0125866	0.0356265
GRMZM2G102711	4.229	9	4.917	8.832	4.645	9.283	2.742	4.148	2.396	4.188	0.632046	0.000333005	0.00158564	14.04	6.258	11.45	8.318	9.569	4.115	6.414	2	5.343	0.686324	0.00118496	0.00443836
GRMZM2G102737	193.804	168.825	214.47	134.751	213.458	136.241	157.688	119.06	181.549	127.075	-0.735401	2.60439e-18	1.14895e-16	120.241	197.747	122.296	188.94	102.271	158.414	97.933	156.489	87.319	-0.984748	3.04242e-35	2.80316e-33
GRMZM2G102760	10.032	19.819	12.616	20.262	10.785	23.186	14.774	24.548	16.371	31.711	0.642156	2.63709e-08	2.76072e-07	19.02	11.264	19.915	10.415	29.469	10.429	24.219	17.439	28.015	0.816427	2.92296e-08	2.39495e-07
GRMZM2G102802	6.983	16.773	6.606	16.342	7.101	18.697	5.28	14.137	5.856	15.234	1.10555	1.57171e-17	6.20442e-16	18.12	7.593	16.529	4.474	17.235	5.356	14.515	3.348	16.463	1.42534	6.67188e-15	1.10335e-13
GRMZM2G102838	345.267	270.829	331.191	258.356	322.43	274.836	532.463	323.744	475.923	396.873	-0.63146	1.51886e-11	2.57194e-10	200.042	299.916	203.738	318.675	214.165	478.568	361.309	441.705	319.24	-0.783296	7.69547e-27	3.72907e-25
GRMZM2G102968	33.538	20.183	29.454	15.917	32.622	20.092	46.149	25.141	37.091	31.297	-0.934643	2.06477e-15	6.20318e-14	17.52	30.246	19.113	25.793	20.335	77.008	45.612	64.223	40.675	-0.875059	7.07719e-17	1.41795e-15
GRMZM2G103101	258.815	129.187	219.734	118.126	209.988	122.861	347.157	246.289	383.862	314.811	-0.937591	4.89335e-20	2.68664e-18	95.461	212.432	104.698	222.423	120.431	454.552	253.165	341.719	219.357	-1.1741	1.58683e-37	1.74731e-35
GRMZM2G103182	10.18	6.773	10.083	5.951	10.571	6.058	10.103	8.592	10.16	8.975	-0.755501	5.14591e-07	4.37455e-06	4.5	7.217	4.054	6.71	5.709	14.658	7.089	11.347	7.702	-0.988349	4.66216e-08	3.70673e-07
GRMZM2G103250	32.358	19.364	31.142	19.932	26.269	22.053	59.45	38.304	59.008	40.64	-0.811686	1.10463e-15	3.41242e-14	14.82	26.408	14.613	42.989	17.29	87.212	52.743	74.362	41.06	-1.22782	8.27549e-30	5.06019e-28
GRMZM2G103595	5.311	3.5	4.719	3.495	6.033	3.966	4.721	3.132	5.368	3.774	-0.79644	1.30021e-05	8.42654e-05	3.12	8.135	3.386	4.194	2.719	4.792	3.84	4.185	2.888	-0.980392	1.63966e-05	8.97275e-05
GRMZM2G103647	64.913	37.092	64.718	32.259	73.039	32.513	37.518	29.12	41.172	28.305	-1.02764	1.04244e-19	5.54188e-18	28.8	61.994	23.256	69.551	26.533	24.636	14.726	31.995	17.714	-1.34186	1.49968e-28	8.35871e-27
GRMZM2G103662	23.211	19.273	24.089	15.87	28.03	19.089	18.581	12.782	19.965	14.912	-0.724041	2.75909e-11	4.48191e-10	18.24	24.072	18.757	23.976	16.039	24.523	18.523	22.787	15.452	-0.718512	9.55707e-11	1.0481e-09
GRMZM2G103771	0	1.909	0	1.795	0.107	1.307	0.051	0.931	0	0.92	5.28153	6.84217e-12	1.21937e-10	5.76	0.209	3.341	0.07	2.936	0.226	2.025	0.233	2.503	4.23428	3.08709e-13	4.35992e-12
GRMZM2G103785	10.327	7.137	11.324	6.754	10.038	6.276	9.341	10.412	10.116	9.067	-0.634202	4.60679e-05	0.000266795	6.24	8.928	5.302	9.017	6.253	7.78	6.203	8.417	5.536	-0.802568	2.0493e-06	1.29973e-05
GRMZM2G103897	68.404	37.638	70.778	39.816	64.497	38.963	61.379	46.134	58.076	41.376	-0.911679	2.67024e-22	1.98657e-20	33.72	57.864	32.256	83.391	33.764	44.142	32.152	47.993	29.363	-1.08686	9.24636e-22	2.90522e-20
GRMZM2G103900	25.129	15.501	32.881	12.469	31.127	16.431	34.421	18.962	34.074	19.607	-1.18075	1.7384e-25	1.94284e-23	10.2	24.322	11.183	32.434	14.408	33.036	17.215	34.832	17.522	-1.37609	7.19131e-31	4.88216e-29
GRMZM2G104118	16.572	37.456	19.818	43.122	17.673	40.881	30.766	45.923	29.593	44.092	0.679023	4.66744e-08	4.73637e-07	53.34	22.528	54.532	22.158	51	32.867	45.696	33.344	48.377	0.666117	4.19907e-07	2.96364e-06
GRMZM2G104231	2.065	4.727	2.583	5.195	2.029	4.968	3.96	7.238	3.461	6.075	0.774258	7.5165e-05	0.000415863	7.86	2.628	7.44	3.146	8.101	3.777	9.747	3.488	10.06	1.27053	6.29891e-11	7.03608e-10
GRMZM2G104246	6.59	5.046	6.308	4.912	6.46	4.358	6.346	5.121	6.211	3.682	-0.72145	1.72898e-05	0.000109156	3.54	5.382	4.054	6.641	3.969	6.145	3.882	5.674	3.177	-0.998957	7.1589e-07	4.87727e-06
GRMZM2G104258	3.295	6.455	2.881	6.187	3.631	6.45	4.062	8.888	3.771	8.1	0.77937	7.49349e-06	5.08861e-05	7.44	4.422	8.287	3.215	9.297	7.723	10.042	5.999	11.456	0.650639	0.000801305	0.00312133
GRMZM2G104325	405.508	1520.7	430.131	1742.74	312.873	1583.03	778.234	2090.77	848.649	1816.93	1.51022	3.68346e-11	5.87717e-10	1670.29	343.846	1580.27	405.142	1650.47	576.097	1406.04	581.406	1609.63	1.54121	4.32974e-12	5.48569e-11
GRMZM2G104332	0.148	0.727	0.05	0.567	0	0.959	0.203	1.016	0.177	1.243	2.79521	1.43263e-05	9.1939e-05	4.8	0	2.896	0	2.882	0.113	2.068	0.047	2.84	5.83017	2.102e-22	7.0295e-21
GRMZM2G104357	32.801	21.91	32.483	19.695	29.098	23.622	37.061	28.823	35.937	25.222	-0.743025	2.16961e-14	5.62444e-13	19.74	29.787	18.757	36.348	21.313	52.26	31.013	51.342	28.063	-1.03731	8.30479e-26	3.71221e-24
GRMZM2G104397	163.216	126.55	158.94	117.653	156.81	123.384	149.514	117.79	143.438	117.133	-0.604676	2.0753e-16	7.02362e-15	113.401	161.744	112.717	205.297	113.58	202.33	139.832	204.064	126.55	-0.884202	4.07114e-30	2.5948e-28
GRMZM2G104484	3.885	2.818	2.732	2.173	3.577	2.484	2.437	1.989	2.351	1.933	-0.631553	0.00567931	0.0195901	2.58	4.631	2.361	3.285	1.631	1.86	1.181	1.674	1.155	-0.964759	0.000624822	0.0025015
GRMZM2G104494	0.148	1.727	0.646	1.936	0.481	1.961	0.66	2.836	0.843	2.301	1.77443	1.27787e-06	1.00479e-05	4.02	0.667	4.277	0	9.678	0.282	3.966	0.605	3.514	3.50033	0.000116032	0.000543977
GRMZM2G104501	15.195	7.273	16.093	7.793	15.163	7.453	15.383	7.957	15.839	11.046	-1.16489	1.9567e-17	7.64026e-16	5.7	14.017	6.594	14.469	6.688	16.292	8.101	15.207	9.05	-1.31784	1.7997e-18	4.15959e-17
GRMZM2G104608	379.445	278.375	353.79	256.419	316.931	258.057	396.098	353.794	434.218	330.367	-0.600938	9.02668e-18	3.65515e-16	226.742	324.655	214.297	440.721	215.361	406.295	276.71	462.678	307.591	-0.95134	5.2779e-32	3.91692e-30
GRMZM2G104626	13.474	35.592	16.192	33.393	16.872	34.736	28.227	42.41	20.187	43.862	0.786694	2.762e-10	3.87358e-09	41.28	14.017	38.716	10.974	41.757	14.658	41.393	16.509	45.296	1.32686	2.65142e-29	1.55458e-27
GRMZM2G104676	2.164	4.5	3.228	4.251	2.296	4.751	2.843	7.703	4.037	5.845	0.642196	0.00184819	0.00732921	5.34	1.585	4.945	4.544	7.123	3.27	6.414	3.627	7.991	0.878445	5.75594e-05	0.000285929
GRMZM2G104942	49.57	31.319	48.03	42.555	51.256	35.825	15.84	15.237	18.945	13.255	-0.636167	1.01089e-08	1.12676e-07	27.9	38.256	28.692	35.23	27.566	9.02	4.895	8.231	4.669	-0.806274	1.70171e-10	1.8148e-09
GRMZM2G105140	1.229	0.682	1.49	0.897	1.442	0.697	0.914	0.423	1.331	0.552	-1.23906	0.000857329	0.0037061	1.2	2.002	0.802	2.936	0.489	1.748	0.338	0.977	0.433	-1.83114	1.54763e-05	8.50866e-05
GRMZM2G105173	2.36	2.273	3.03	1.653	4.912	1.656	4.011	3.005	4.082	3.314	-0.882658	0.000425966	0.00197736	1.8	2.503	1.693	2.866	2.066	2.706	2.068	4.557	2.262	-0.773556	0.00576806	0.0180609
GRMZM2G105189	45.98	23.592	50.314	27.205	46.13	25.453	58.181	35.765	63.4	32.171	-1.12516	2.16638e-37	7.46243e-35	16.26	38.423	20.494	32.923	29.36	19.844	18.186	33.763	22.191	-0.833132	2.30125e-08	1.91392e-07
GRMZM2G105221	6.442	14.728	9.586	20.924	8.436	23.056	16.195	26.622	12.999	31.113	0.895635	2.67236e-11	4.35345e-10	13.08	7.301	11.94	3.495	30.013	5.581	23.08	9.115	27.004	1.38888	0.00183361	0.00658302
GRMZM2G105229	2.016	4.364	1.838	5.007	2.509	5.709	3.655	6.518	3.771	5.247	0.74417	0.000428965	0.00198944	4.62	2.211	5.658	1.678	5.655	6.314	9.198	6.557	7.798	0.69987	0.00383094	0.0126244
GRMZM2G105266	1.377	2.727	1.44	3.023	1.442	3.792	1.777	2.92	1.819	2.9	0.715427	0.00518776	0.0181157	4.02	1.544	5.346	1.608	3.425	1.409	2.996	1.395	3.514	1.05324	0.000113373	0.000532704
GRMZM2G105331	3.393	1.955	4.57	1.842	4.378	1.918	3.909	1.947	2.884	2.669	-1.13001	3.09885e-06	2.2639e-05	1.5	2.378	1.47	6.011	1.631	3.27	2.11	3.209	2.407	-1.14355	7.41377e-05	0.000360935
GRMZM2G105348	6.147	20.683	5.215	25.269	5.446	22.445	6.498	14.856	5.191	13.117	1.47214	5.37179e-18	2.24012e-16	45.24	3.337	39.161	4.753	29.034	2.311	15.527	2.883	18.677	2.75982	1.42424e-59	5.07627e-57
GRMZM2G105387	0.541	5.909	0.745	6.518	0.481	4.184	1.32	5.545	0.932	5.109	2.54906	1.67899e-19	8.77753e-18	13.5	0.751	14.791	0.979	8.699	0.958	8.987	1.163	10.109	3.25825	7.03816e-40	9.29999e-38
GRMZM2G105518	7.376	5.591	4.073	2.173	6.087	3.748	3.148	2.328	4.348	3.222	-0.816384	1.743e-05	0.000109986	1.74	12.474	4.544	9.367	5.22	5.581	4.43	2.558	2.407	-1.30604	5.61005e-06	3.33183e-05
GRMZM2G105523	26.555	15.955	24.189	13.555	25.361	14.644	31.883	24.76	33.408	21.724	-0.913641	3.51791e-18	1.51216e-16	11.64	19.816	12.564	26.772	11.2	33.6	23.207	28.74	20.747	-1.00736	1.27071e-14	2.05009e-13
GRMZM2G105827	39.882	29.092	36.656	23.757	34.277	28.939	38.178	32.548	42.503	32.402	-0.63663	6.68757e-12	1.19351e-10	17.94	31.289	19.291	42.989	21.368	52.823	37.468	50.179	34.129	-0.958685	1.28036e-19	3.3445e-18
GRMZM2G105987	0	1.636	0.099	1.889	0.214	1.874	0.406	2.201	0.666	1.933	2.79804	2.59489e-08	2.71993e-07	2.22	0.042	1.738	0.419	1.849	0.338	1.899	0.14	1.829	3.16647	8.29459e-09	7.28783e-08
GRMZM2G106061	1417.16	1053.4	1425.24	1059.07	1367.83	1034.97	1071.37	718.508	1104.11	802.491	-0.70694	2.24783e-21	1.4914e-19	846.607	1572.09	843.82	1437.15	843.286	1017.63	773.336	1099.33	659.901	-0.970887	7.46538e-30	4.63812e-28
GRMZM2G106119	235.899	138.187	228.327	135.082	215.487	121.205	108.544	94.131	137.182	89.334	-0.886151	2.01434e-22	1.53717e-20	120.901	179.391	99.975	216.551	98.084	66.692	48.777	95.01	58.245	-1.06354	1.89148e-28	1.04993e-26
GRMZM2G106164	105.631	79.458	97.202	72.075	92.42	78.188	101.994	71.952	94.901	79.255	-0.617361	4.16974e-13	8.96173e-12	64.681	92.365	69.992	92.129	69.159	139.81	91.308	115.007	85.538	-0.731504	1.14111e-19	2.9952e-18
GRMZM2G106213	2.951	10.819	3.228	10.155	3.097	11.114	3.808	16.168	4.215	13.485	1.57925	2.26982e-24	2.162e-22	18.72	3.171	15.772	5.243	15.55	2.65	23.249	5.86	28.882	2.1716	8.91973e-28	4.66443e-26
GRMZM2G106222	8.753	18.501	9.685	20.121	9.237	20.615	15.789	31.447	18.19	26.971	0.714526	4.45634e-09	5.27336e-08	21.48	7.426	17.999	10.695	21.368	9.076	22.954	10.231	24.935	1.00082	6.35138e-15	1.05292e-13
GRMZM2G106263	0.295	1.227	0.248	1.464	0.481	1.264	1.066	1.82	0.71	1.289	1.19514	0.00444979	0.0158311	4.08	1.21	2.539	1.258	1.849	1.24	3.207	1.023	4.91	1.26557	0.000204625	0.000913321
GRMZM2G106265	0.787	1.773	0.745	1.7	1.014	1.482	1.269	4.021	1.73	2.715	0.797518	0.00893466	0.0287745	2.76	1.085	2.406	0.769	2.392	1.071	2.616	1.767	3.562	1.02411	0.00122075	0.00455982
GRMZM2G106303	35.112	27.274	62.781	26.922	32.782	29.942	48.586	50.409	56.346	42.619	-0.65869	5.58051e-07	4.71848e-06	20.58	32.541	19.38	39.074	23.977	18.829	20.253	25.345	23.779	-0.656416	1.95524e-06	1.24357e-05
GRMZM2G106344	3.983	60.866	5.116	65.699	3.524	61.888	5.737	37.204	5.768	33.644	3.14897	5.16243e-19	2.54538e-17	163.501	5.549	154.507	2.656	112.166	3.721	78.988	2.558	89.726	4.69003	4.93781e-226	4.45852e-222
GRMZM2G106363	20.457	61.957	23.94	62.629	25.041	65.898	53.866	78.47	51.022	74.422	0.844935	0.000414503	0.00193056	80.101	35.544	87.991	37.467	82.589	104.237	136.119	93.522	139.499	0.703628	1.26003e-07	9.44427e-07
GRMZM2G106408	27.981	13.319	28.51	19.27	36.413	16.78	31.527	14.264	24.712	20.251	-1.0843	5.55134e-14	1.35924e-12	18.48	49.687	18.801	46.903	17.344	28.413	17.173	31.763	13.719	-1.45099	5.44164e-32	4.02741e-30
GRMZM2G106413	10.032	8.819	12.616	5.951	11.799	7.148	3.3	4.529	5.28	4.464	-0.627039	0.000781699	0.00340846	3.72	10.972	5.034	5.662	5.655	2.424	1.73	3.302	3.562	-0.812448	0.000997493	0.00380136
GRMZM2G106429	2.213	5.273	2.533	6.849	1.922	5.884	2.183	5.333	2.751	5.523	1.06793	1.22989e-07	1.15918e-06	5.82	2.753	5.703	3.565	7.721	1.635	6.793	2.837	5.776	1.01993	9.54272e-06	5.43281e-05
GRMZM2G106468	0.541	2.273	1.043	3.92	0.961	3.051	1.625	2.793	0.976	2.808	1.31633	1.27757e-05	8.29479e-05	6.6	1.502	6.46	1.398	6.579	1.015	3.544	1.302	5.199	1.95438	4.04048e-13	5.63587e-12
GRMZM2G106479	4.229	16.182	5.811	19.459	2.883	18.523	4.874	17.311	5.013	13.946	1.66879	2.20659e-24	2.11782e-22	37.8	3.504	33.37	4.264	24.412	3.101	27.426	2.558	27.967	2.86538	5.28981e-74	2.98522e-71
GRMZM2G106548	7.622	17.092	7.55	20.687	9.931	18.784	9.189	14.814	8.785	15.602	0.76144	1.67309e-07	1.54447e-06	24.18	12.307	24.058	7.619	28.164	10.937	24.135	10.65	24.164	0.991564	3.93024e-11	4.49208e-10
GRMZM2G106590	42.292	84.231	42.119	89.456	41.645	98.193	50.616	86.343	62.247	84.87	0.657762	2.54057e-09	3.12244e-08	133.441	39.841	117.752	52.425	101.618	47.186	93.967	43.436	97.235	1.0224	5.23353e-20	1.4092e-18
GRMZM2G106622	8.458	58.82	14.503	63.762	11.586	74.266	15.891	35.172	20.453	30.699	1.62851	0.000215321	0.00107366	141.961	7.217	116.326	10.904	93.517	7.047	46.203	9.022	51.265	3.03642	1.24275e-18	2.91965e-17
GRMZM2G106792	19.13	34.956	18.427	40.194	22.104	39.356	15.738	37.712	17.614	40.686	0.810618	5.48918e-14	1.34533e-12	45.96	17.605	42.904	12.932	42.137	14.488	31.435	17.858	35.043	1.03109	3.46031e-16	6.45988e-15
GRMZM2G106810	5.803	13.955	7.103	13.366	7.742	14.382	7.209	15.83	7.986	14.222	0.757307	1.40572e-08	1.53428e-07	12.3	7.05	11.494	5.662	16.637	8.005	16.287	7.813	16.366	0.715755	2.99764e-05	0.000156576
GRMZM2G106917	49.816	33.501	44.553	32.59	42.393	31.293	61.278	41.859	58.653	46.531	-0.717107	9.6782e-15	2.6225e-13	22.74	42.219	25.707	39.144	25.826	72.047	45.063	66.456	43.034	-0.96712	7.12849e-23	2.49479e-21
GRMZM2G106928	136.071	98.549	123.278	96.258	114.257	111.312	229.018	168.411	240.113	169.602	-0.610396	3.63785e-12	6.80635e-11	73.981	112.223	72.798	100.517	85.797	281.819	202.786	244.058	158.754	-0.788859	3.72795e-17	7.67345e-16
GRMZM2G107082	15.884	50.275	20.116	53.324	18.046	58.489	35.538	79.402	28.262	65.171	1.17216	2.82615e-25	3.10333e-23	47.94	17.689	48.473	20.271	48.607	20.972	68.65	26.74	65.514	1.18079	1.1194e-29	6.77589e-28
GRMZM2G107092	6.442	4.5	5.116	4.77	6.621	4.01	8.885	7.576	9.006	5.799	-0.690676	3.6849e-05	0.000218127	2.64	4.38	3.876	4.963	3.262	6.089	5.57	6.046	4.38	-0.721358	0.000841333	0.00326177
GRMZM2G107120	4.868	3.591	4.321	2.409	4.218	2.789	4.062	4.867	3.549	2.808	-0.63096	0.00259696	0.00988694	3.12	3.755	2.762	4.194	2.338	5.525	4.135	4.511	3.37	-0.788512	0.000328325	0.00139904
GRMZM2G107228	1.328	2.591	1.391	1.7	1.655	2.005	1.828	5.502	1.642	5.707	0.769993	0.0072954	0.0242627	2.16	2.044	1.916	1.258	12.451	1.353	4.557	1.86	4.429	1.02019	0.00988193	0.0289198
GRMZM2G107373	0.295	1.318	0.099	0.992	0	0.872	0.102	1.185	0.089	0.92	3.07879	5.60027e-07	4.7336e-06	0.96	0.125	0.624	0.35	0.87	0.056	1.139	0.186	1.059	2.58257	0.000306148	0.0013155
GRMZM2G107388	20.457	12.319	18.973	9.352	22.745	11.855	16.144	8.296	17.259	11	-1.10673	6.08145e-20	3.29578e-18	8.52	16.395	7.975	16.287	9.46	14.319	8.565	15.161	7.654	-1.16943	7.54258e-17	1.5012e-15
GRMZM2G107417	5.36	4.864	5.464	3.779	6.46	4.228	3.655	3.174	5.546	4.326	-0.617991	0.000595585	0.00266867	2.4	3.755	2.762	3.495	3.48	3.383	3.46	3.209	2.214	-0.607856	0.0156937	0.0431674
GRMZM2G107437	2.213	5.5	3.079	6.66	3.043	4.794	3.605	5.502	3.017	6.075	0.68934	0.000596212	0.00267059	6.36	3.254	6.416	2.237	5.056	4.228	6.498	4.139	6.402	0.625337	0.00292897	0.00995482
GRMZM2G107532	22.228	61.23	22.897	70.091	24.667	72.261	50.363	84.057	58.653	75.665	0.898398	0.000535431	0.00242812	89.761	18.648	74.046	22.368	74.27	37.884	88.777	34.832	88.475	1.52033	7.14661e-23	2.4979e-21
GRMZM2G107570	0	11.364	0.05	12.469	0	7.235	0.102	4.825	0.089	5.017	7.12516	2.3198e-14	5.97069e-13	28.98	0	20.316	0.419	18.54	0.113	13.84	0	17.81	8.25299	6.93514e-10	6.90151e-09
GRMZM2G107591	4.328	2.227	3.973	1.795	4.004	2.179	1.574	1.905	2.041	1.381	-0.926623	0.000298014	0.00143341	1.2	2.42	0.891	2.097	1.033	1.409	0.717	1.302	0.626	-1.30968	0.000288306	0.00124476
GRMZM2G107597	1.18	6.046	0.695	6.565	1.388	5.23	1.878	5.121	2.928	4.28	1.59486	2.03191e-07	1.8459e-06	8.1	0.834	8.643	1.188	6.307	0.507	4.051	1.256	5.295	2.66925	4.19759e-18	9.46747e-17
GRMZM2G107774	4.918	3.409	4.321	2.692	5.446	3.661	6.651	6.433	6.566	5.707	-0.641318	0.00037105	0.0017476	3.06	4.965	3.921	6.71	3.153	6.427	5.274	7.58	6.258	-0.722832	0.000384533	0.00161567
GRMZM2G107901	8.655	5.727	7.997	7.037	8.916	5.666	5.686	5.46	6.478	4.787	-0.635339	9.36843e-05	0.000507603	5.94	8.052	5.881	9.786	6.307	9.697	5.57	6.976	6.258	-0.760969	8.7593e-06	5.01102e-05
GRMZM2G108003	1.18	10.819	2.185	12.28	1.121	10.852	1.574	8.888	2.396	9.067	2.39409	2.90496e-28	4.56551e-26	21.36	2.044	16.974	3.355	13.864	1.128	8.27	1.209	7.798	2.4458	1.37883e-33	1.15277e-31
GRMZM2G108032	0.197	0.864	0.348	0.85	0.481	0.567	0.305	1.566	0.444	1.197	1.23255	0.0122519	0.0377003	1.38	0.667	1.247	0.28	1.414	0.169	1.688	0.186	1.588	1.88342	0.000466845	0.00192597
GRMZM2G108103	35.653	20.092	33.079	17.287	31.341	19.525	43.966	26.707	38.954	30.008	-0.954122	7.77466e-19	3.70971e-17	14.7	28.41	11.494	28.799	14.789	34.84	25.738	32.135	21.132	-1.09495	8.22089e-16	1.47867e-14
GRMZM2G108115	13.868	24.274	14.702	26.166	13.081	29.593	14.977	30.474	17.702	28.812	0.659393	1.35756e-09	1.7355e-08	22.44	10.68	23.034	15.378	31.589	12.966	27.004	17.207	26.764	0.657472	1.79394e-07	1.31692e-06
GRMZM2G108135	6.885	4.864	6.109	4.204	7.742	5.404	6.295	4.656	5.901	4.188	-0.74675	4.28122e-06	3.03683e-05	3.12	7.009	3.876	7.2	2.99	5.412	4.515	5.953	5.006	-0.973074	7.17598e-06	4.16505e-05
GRMZM2G108138	63.536	36.956	63.874	36.935	65.404	35.085	41.529	31.363	36.381	33.322	-0.851259	2.45602e-13	5.44133e-12	33	63.329	30.028	66.405	30.774	48.821	36.076	47.063	34.273	-1.05769	1.07245e-18	2.53496e-17
GRMZM2G108273	13.179	35.456	13.51	37.029	15.323	34.867	21.577	54.811	17.791	45.196	1.10239	4.13271e-27	5.55728e-25	56.04	11.89	57.562	9.856	56.6	33.6	84.22	23.253	82.939	1.77398	1.98324e-31	1.40532e-29
GRMZM2G108338	0	0.818	0.099	0.472	0.053	0.392	0	0.55	0.266	0.598	2.85812	0.00101921	0.00431104	0.48	0	0.624	0	0.217	0.056	0.295	0	0.241	3.93748	0.00185118	0.00663729
GRMZM2G108480	44.947	31.41	46.093	29.803	60.225	23.971	38.127	22.009	34.606	25.958	-0.983503	2.58741e-14	6.63233e-13	26.88	52.774	26.731	28.729	29.469	49.385	30.633	36.506	25.897	-0.874595	6.05507e-10	6.06134e-09
GRMZM2G108527	26.162	22.092	24.586	16.437	29.686	19.395	31.375	24.21	27.507	27.477	-0.608992	1.55773e-07	1.44541e-06	27.24	32.749	23.835	37.467	23.814	75.599	50.338	73.338	43.708	-0.780589	1.31185e-13	1.91876e-12
GRMZM2G108643	154.512	105.095	145.529	105.184	156.063	119.026	198.506	130.065	183.413	148.661	-0.713626	7.40158e-17	2.65129e-15	78.421	126.658	85.941	126.1	98.247	211.576	153.925	203.599	130.257	-0.812931	4.111e-20	1.12144e-18
GRMZM2G108655	23.015	52.32	27.069	55.355	24.346	57.486	33.812	66.366	37.889	57.439	0.75478	4.53719e-13	9.70998e-12	85.681	20.526	73.823	32.643	74.324	28.357	63.334	33.856	71.242	1.13421	1.50772e-21	4.63939e-20
GRMZM2G108714	1.18	5.227	1.689	7.085	1.068	6.973	3.097	15.237	2.263	12.105	2.07373	1.31575e-26	1.69671e-24	5.64	0.876	5.213	0.21	6.307	1.353	10.971	1.86	10.59	2.65471	6.41732e-19	1.55485e-17
GRMZM2G108912	4.229	3.091	4.371	2.692	6.087	2.441	5.483	3.217	4.969	2.992	-1.0432	2.98285e-07	2.62997e-06	2.64	4.464	2.094	2.866	2.447	8.851	4.177	8.464	4.477	-1.11445	5.16968e-07	3.60269e-06
GRMZM2G108991	0.148	1.045	0.248	1.842	0.267	1.613	0.457	0.72	0.399	0.46	1.55281	0.00450353	0.0160019	1.8	0.25	1.96	0.14	2.501	0.564	1.435	0.326	1.348	2.35922	4.63086e-06	2.78448e-05
GRMZM2G108996	0.148	0.864	0.397	1.086	0.107	0.697	0.152	0.593	0.266	0.782	1.73528	0.00195429	0.00768932	0.96	0.042	0.936	0.07	0.598	0	0.549	0.186	0.722	2.90418	0.00033379	0.00141986
GRMZM2G108997	0.098	4.5	0.447	5.195	0.267	5.23	0.711	4.148	0.621	3.406	3.19762	3.02334e-17	1.1398e-15	7.44	0.042	9.846	0.629	7.068	0.338	5.106	0.465	6.306	4.18614	5.0688e-25	2.12216e-23
GRMZM2G109056	20.408	42.002	22.798	58.236	22.478	53.825	26.451	60.821	26.842	69.866	1.00072	8.86719e-24	7.76914e-22	25.32	11.806	24.058	19.712	44.856	7.329	46.709	13.905	40.627	1.1815	0.000333631	0.00141963
GRMZM2G109130	22.67	198.099	72.715	319.095	13.722	263.243	76.204	427.397	91.884	334.233	2.50686	3.99654e-09	4.77194e-08	383.403	33.417	290.08	28.659	447.143	42.789	382.617	52.969	513.855	3.16318	1.38868e-140	3.13472e-137
GRMZM2G109165	254.045	223.281	258.476	200.072	281.105	227.418	346.751	219.878	300.719	247.66	-0.607506	2.25207e-11	3.70377e-10	199.682	275.469	200.04	250.592	211.827	384.929	301.52	342.509	252.86	-0.637286	1.21964e-16	2.37445e-15
GRMZM2G109286	3.688	7.728	4.023	6.423	2.403	5.666	3.858	7.788	3.904	7.318	0.726119	3.33653e-05	0.000199335	4.68	1.669	4.544	0.21	4.295	1.973	6.16	2.604	4.669	1.46589	1.40142e-05	7.76313e-05
GRMZM2G109348	11.36	26.683	10.281	27.347	12.921	26.978	10.255	25.945	12.999	21.264	0.900804	6.79915e-13	1.41533e-11	31.08	8.552	29.627	10.974	26.207	7.16	16.92	7.162	21.709	1.34631	6.75135e-20	1.80001e-18
GRMZM2G109431	2.311	5.046	1.738	5.526	2.189	5.622	5.077	8.634	3.283	8.515	0.991484	1.30824e-06	1.02739e-05	6.36	1.794	5.257	1.118	4.73	2.875	7.3	2.279	7.269	1.31207	1.58135e-08	1.34071e-07
GRMZM2G109527	3.983	10.455	4.073	10.438	3.951	7.845	4.772	10.116	5.191	7.732	0.829624	1.35617e-06	1.06105e-05	12.42	5.507	12.831	2.866	10.983	3.664	8.228	4.185	9.387	1.10929	2.38211e-09	2.2343e-08
GRMZM2G109547	5.311	12.728	5.762	13.792	5.179	11.07	5.737	10.412	5.99	10.862	0.819507	4.80953e-08	4.86877e-07	17.46	5.841	17.242	3.006	15.224	6.483	11.266	5.627	14.874	1.28815	5.21942e-11	5.88363e-10
GRMZM2G109627	0.197	6.773	2.434	6.707	0.961	8.891	0.863	7.999	1.863	5.293	2.54538	4.30173e-05	0.000250274	19.02	0.96	13.767	0.419	10.494	0.338	8.734	0.372	12.178	4.08468	3.20001e-54	9.63132e-52
GRMZM2G109725	18.589	13.364	16.838	10.722	16.498	14.6	21.171	15.152	18.59	15.602	-0.654899	3.12329e-08	3.23336e-07	12.06	15.603	11.004	24.255	11.363	28.695	19.114	26.461	15.933	-0.920085	6.52073e-13	8.94347e-12
GRMZM2G109731	6.442	8.909	4.868	11.997	5.446	11.462	5.483	10.624	5.812	8.331	0.61327	0.000240236	0.00118404	16.68	5.799	14.836	8.318	13.049	6.934	11.35	6.139	12.564	0.784371	1.80357e-06	1.15387e-05
GRMZM2G109843	13.819	29.183	11.92	33.109	8.703	40.75	34.32	48.801	31.767	41.837	0.880282	0.00963823	0.0306788	52.98	18.106	47.27	25.094	49.368	47.524	63.924	43.343	66.476	0.808786	0.00240317	0.00837683
GRMZM2G110023	22.228	17.001	22.55	14.028	20.022	20.179	25.841	15.364	22.583	16.247	-0.704937	2.25443e-08	2.38393e-07	8.88	12.724	8.732	14.469	12.179	21.874	16.625	19.997	13.863	-0.718497	6.21805e-08	4.85962e-07
GRMZM2G110027	15.195	10.182	16.192	8.596	18.153	8.586	20.917	10.243	19.3	11.92	-1.10704	1.52115e-17	6.02374e-16	5.46	11.097	7.351	9.716	6.198	25.594	14.43	20.555	13.189	-1.06035	2.42993e-12	3.14487e-11
GRMZM2G110063	331.596	236.237	313.857	216.934	295.948	232.604	310.654	255.854	331.11	276.84	-0.629441	2.66402e-17	1.01346e-15	195.842	298.79	210.821	347.055	212.208	387.804	295.613	376.97	262.632	-0.818454	3.76391e-27	1.87421e-25
GRMZM2G110192	943.891	897.899	981.156	847.804	1227.36	713.11	392.9	309.48	414.919	318.631	-0.605748	1.25326e-09	1.60871e-08	895.207	1294.82	838.519	1118.82	852.692	421.685	323.039	602.286	345.089	-0.817244	2.54117e-21	7.72563e-20
GRMZM2G110236	30.981	20.183	29.801	19.081	25.468	19.83	24.471	22.982	25.2	21.54	-0.635741	6.2562e-09	7.20653e-08	16.08	24.823	16.039	28.379	13.538	33.881	23.966	32.972	23.25	-0.962552	5.32374e-16	9.69802e-15
GRMZM2G110258	79.321	57.048	74.106	51.293	70.049	57.617	91.79	70.81	94.501	77.736	-0.636469	1.18284e-14	3.16422e-13	47.22	62.328	45.354	82.552	43.551	94.541	68.017	93.522	66.909	-0.81464	3.84867e-19	9.54696e-18
GRMZM2G110286	15.048	6.864	17.781	5.573	21.944	4.358	10.509	3.936	10.692	4.28	-1.82195	2.60047e-26	3.22126e-24	2.52	9.011	2.94	7.829	4.023	9.02	3.84	9.394	2.214	-1.79458	7.5226e-17	1.49832e-15
GRMZM2G110287	37.423	24.365	43.013	22.813	38.922	23.361	39.295	26.241	39.132	32.079	-0.874477	2.60965e-16	8.70321e-15	15.6	29.078	16.351	26.562	20.606	37.264	25.865	34.832	23.346	-0.914427	1.47325e-13	2.14672e-12
GRMZM2G110395	1.672	4.546	1.49	5.054	1.975	5.797	2.437	6.645	2.573	7.64	1.30299	2.08948e-10	3.00583e-09	6.36	1.961	5.747	1.049	8.047	1.86	6.793	2.604	7.172	1.56498	1.03332e-09	1.01269e-08
GRMZM2G110423	5.114	11.319	6.507	12.989	6.3	13.38	5.077	9.862	4.88	8.377	0.747937	2.51955e-07	2.25228e-06	17.4	4.214	15.059	6.71	14.299	4.679	11.055	4.744	12.419	1.23665	4.20988e-13	5.85707e-12
GRMZM2G110567	4.721	13.273	6.556	16.673	3.097	9.675	7.158	7.238	5.058	7.134	0.750491	0.000569519	0.00256605	17.22	5.215	18.712	4.683	25.337	10.429	10.338	5.953	28.208	1.21795	0.00916548	0.0271546
GRMZM2G110735	51.143	98.049	50.215	110.333	42.072	115.409	120.271	174.675	111.804	159.845	0.664872	9.86176e-08	9.44701e-07	137.521	49.103	148.404	50.817	132.012	94.09	189.832	104.078	178.249	1.01007	4.29314e-18	9.66688e-17
GRMZM2G110851	1.672	3.182	1.54	3.779	1.335	4.228	2.285	3.979	1.775	3.728	0.893248	0.000254427	0.00124423	3.54	2.42	5.213	1.887	4.839	2.706	5.401	3.627	4.621	0.689479	0.00535923	0.0169397
GRMZM2G110862	7.721	5.5	6.606	4.156	6.14	4.751	5.991	4.19	5.147	4.649	-0.686782	5.36223e-05	0.0003065	4.32	6.049	4.054	5.103	4.458	5.75	4.726	5.302	4.043	-0.650409	0.000983669	0.0037582
GRMZM2G110908	61.864	42.865	63.824	39.674	65.298	37.743	71.686	38.685	64.421	48.372	-0.909337	4.99731e-19	2.47367e-17	28.5	56.821	30.786	51.307	29.469	69.961	47.342	62.503	41.638	-0.99591	2.43607e-24	9.50838e-23
GRMZM2G111017	36.391	29.138	37.947	25.505	42.286	28.155	22.998	17.692	18.545	16.477	-0.65801	2.60634e-10	3.67577e-09	26.22	40.259	26.776	38.235	25.391	24.58	21.519	30.228	20.602	-0.765672	2.05779e-12	2.67987e-11
GRMZM2G111112	0.049	0.5	0.099	0.189	0.053	0.436	0.102	0.423	0.133	0.598	2.02025	0.0123507	0.0379421	1.2	0.042	0.535	0.07	0.544	0.056	0.591	0.047	0.626	3.35622	8.14902e-05	0.000394109
GRMZM2G111164	56.307	41.365	51.705	36.888	50.615	37.787	37.924	27.765	37.845	29.778	-0.677898	1.38183e-14	3.66534e-13	33	52.566	32.167	55.92	33.601	41.323	27.553	39.204	30.615	-0.885529	5.60714e-19	1.36856e-17
GRMZM2G111224	20.556	56.502	23.593	50.301	18.313	55.264	20.917	48.801	27.197	40.364	0.937761	7.50662e-14	1.81501e-12	90.541	21.318	75.873	35.439	67.093	22.268	52.236	23.346	60.219	1.21635	5.48125e-20	1.47444e-18
GRMZM2G111421	1.279	3.136	1.689	3.637	1.975	2.659	3.858	6.391	3.194	6.628	0.666503	0.00292235	0.0109811	2.64	1.085	2.049	0.629	4.513	2.65	3.376	2.325	5.006	0.894064	0.00849938	0.025433
GRMZM2G111477	9.245	21.91	12.02	20.498	9.824	24.712	10.763	24.845	11.58	18.962	0.802826	1.00288e-10	1.51099e-09	31.44	13.725	32.523	18.104	32.405	20.182	34.726	18.742	36.295	0.718633	1.08434e-10	1.18343e-09
GRMZM2G111501	14.802	11.228	14.901	9.919	15.644	9.632	16.246	8.761	14.952	8.837	-0.914414	2.39391e-12	4.59171e-11	6.6	13.141	9.712	13.141	9.297	26.158	17.764	21.067	13.189	-0.925083	2.17995e-10	2.29769e-09
GRMZM2G111657	8.655	15.501	10.132	17.239	8.756	19.482	13.555	26.495	13.754	24.485	0.662594	1.12252e-08	1.24184e-07	16.8	6.3	15.727	12.302	24.032	9.584	25.738	12.231	22.576	0.890739	6.74545e-11	7.51937e-10
GRMZM2G111713	3.196	8.319	3.626	9.494	4.698	9.675	4.468	9.862	4.525	8.561	0.920986	2.41987e-08	2.55029e-07	11.34	3.922	11.183	3.705	10.602	6.596	13.207	6.557	11.36	0.956321	8.75996e-08	6.68987e-07
GRMZM2G111975	9.294	5.546	10.281	4.912	10.892	6.014	3.198	2.751	3.771	3.038	-0.915443	2.08966e-07	1.89221e-06	3.12	11.806	4.232	6.71	3.86	1.748	1.477	2.465	2.07	-1.19563	3.48349e-06	2.13389e-05
GRMZM2G112057	34.178	19.183	35.215	16.011	37.801	16.387	19.241	14.264	19.876	12.657	-1.10483	1.58789e-19	8.32881e-18	11.16	28.869	12.252	32.923	9.732	20.464	10.084	20.509	9.82	-1.52539	1.38401e-30	9.1439e-29
GRMZM2G112100	2.41	1.227	3.228	2.598	3.364	2.048	1.371	0.889	1.154	1.335	-0.736101	0.00926169	0.0296605	3.12	3.504	2.406	4.613	2.338	1.184	0.886	1.163	0.674	-0.746137	0.0140199	0.0391234
GRMZM2G112165	131.842	262.283	156.407	286.27	145.812	275.054	149.412	263.854	145.168	227.363	0.601505	1.38885e-14	3.68009e-13	330.723	189.32	360.25	180.063	340.25	147.815	288.271	164.302	264.316	0.62819	4.10837e-16	7.6068e-15
GRMZM2G112238	0.246	4.227	0	4.723	0	3.269	0.152	5.121	0.488	4.142	4.96158	4.17251e-07	3.60062e-06	5.7	0	12.252	0	4.567	0	7.173	0.047	9.05	7.70809	1.11279e-09	1.0886e-08
GRMZM2G112244	12.835	7.455	11.97	6.99	15.644	6.973	10.661	9.862	11.89	7.824	-0.935257	9.51697e-10	1.25295e-08	6.18	10.722	4.678	8.877	6.742	9.302	4.304	11.905	6.161	-1.15074	1.14394e-10	1.24546e-09
GRMZM2G112247	0	0.682	0	1.511	0.214	1.046	0	0.339	0	0.138	4.25322	6.68631e-06	4.58256e-05	0.42	0.083	1.069	0	0.489	0	0.084	0	0.144	3.05285	0.00615061	0.0191042
GRMZM2G112284	0.787	7.546	1.391	8.36	2.67	10.678	3.605	8.423	3.15	8.469	1.77898	1.45537e-12	2.90681e-11	10.56	1.418	9.49	0.419	9.406	5.919	11.266	2.511	13.382	2.3977	1.86122e-05	0.000101096
GRMZM2G112337	67.667	44.956	75.298	43.972	78.111	51.69	125.196	65.604	124.183	76.263	-0.96877	6.42162e-27	8.45435e-25	59.58	91.739	44.597	85.208	55.077	155.37	94.979	134.865	83.709	-0.979622	7.68576e-25	3.14965e-23
GRMZM2G112402	0.049	3.546	0.099	4.156	0.107	4.184	0.203	4.148	0.266	2.439	4.40088	2.27928e-22	1.72117e-20	12.3	0.083	11.673	0	9.352	0.056	6.835	0.14	9.772	7.01411	9.56057e-56	3.15825e-53
GRMZM2G112428	0.197	1.727	0.199	1.228	0.427	1.525	0.812	1.397	0.399	1.381	1.69175	0.000206904	0.00103539	1.86	0.459	2.673	0.419	1.631	0.395	2.11	0.465	2.407	2.08985	3.79347e-07	2.69139e-06
GRMZM2G112524	27.588	57.23	43.857	63.196	28.671	64.46	50.82	95.062	47.428	92.556	0.673407	3.82031e-12	7.12124e-11	90.001	34.168	67.319	30.826	78.076	31.908	100.169	43.064	109.221	1.06827	2.02065e-23	7.36681e-22
GRMZM2G112538	26.359	62.593	43.609	60.267	31.394	65.157	41.427	79.613	36.869	88.23	0.745227	2.12053e-11	3.5127e-10	94.861	35.085	75.917	27.401	105.479	22.212	74.599	36.553	93.336	1.20392	1.08691e-20	3.10572e-19
GRMZM2G112629	0.59	2.227	0.993	2.692	1.281	2.615	1.472	3.09	1.42	2.808	1.00969	0.0004326	0.00200445	4.5	1.126	3.119	0.629	4.295	2.932	3.333	0.791	3.947	1.45818	6.71347e-05	0.000329268
GRMZM2G112656	3.639	3.818	4.57	2.739	4.431	3.705	8.326	3.936	7.853	5.477	-0.762825	0.00016252	0.000836244	3.96	5.048	3.297	2.726	4.241	8.569	4.473	10.417	5.921	-0.687459	0.00408323	0.0133422
GRMZM2G112728	214.655	130.278	199.47	116.567	185.321	127.568	189.063	128.626	179.819	143.23	-0.831666	3.21267e-22	2.36908e-20	100.981	179.015	103.495	240.667	101.129	202.217	131.773	214.435	127.85	-1.13334	1.42697e-34	1.26734e-32
GRMZM2G112954	0.688	1.909	1.043	2.125	0.534	2.048	1.218	2.539	1.863	1.887	0.808768	0.0157335	0.0466825	2.28	0.709	2.317	0.629	2.284	1.86	3.291	1.86	3.321	1.17306	0.000873549	0.00337508
GRMZM2G113033	3126.24	1745.48	2674.01	1553.02	2353.49	1690.29	4076.33	2807.96	4433	3515.61	-0.842942	3.93891e-22	2.86266e-20	992.768	2549.22	1232.45	1891.85	1201.53	4645.42	2889.34	3630.69	2360.84	-1.11726	1.06627e-26	5.11207e-25
GRMZM2G113052	27.588	16.455	29.503	13.792	26.589	15.428	20.409	14.094	20.986	12.105	-1.03979	8.20911e-22	5.7661e-20	17.52	29.453	17.509	22.648	17.67	10.317	8.945	12.835	9.627	-0.761142	1.55858e-08	1.32265e-07
GRMZM2G113056	10.868	26.819	14.156	28.575	10.518	30.247	13.555	42.325	15.173	33.874	1.07916	5.05408e-22	3.6208e-20	35.04	12.724	34.261	14.19	35.993	27.116	46.203	26.787	52.565	0.880953	8.49512e-13	1.14886e-11
GRMZM2G113060	0.885	2.318	1.341	3.306	0.641	3.399	0.609	1.354	0.532	1.657	1.32915	4.43269e-05	0.000257364	6.12	0.167	3.208	0.489	3.588	0.169	0.759	0.047	1.059	3.37185	7.09378e-12	8.71457e-11
GRMZM2G113073	46.718	31.819	47.483	30.275	45.383	31.075	38.838	35.638	41.35	34.012	-0.678859	4.93523e-12	8.99284e-11	24.96	43.805	26.33	45.855	27.457	45.946	37.215	41.994	33.744	-0.858123	1.58866e-13	2.31115e-12
GRMZM2G113181	21.441	17.501	22.649	14.642	22.905	16.518	21.627	13.84	20.009	13.531	-0.76767	4.74558e-12	8.67871e-11	11.1	18.189	13.187	19.153	12.831	25.651	17.511	21.392	15.259	-0.812114	9.00254e-12	1.09453e-10
GRMZM2G113267	75.043	53.229	78.775	49.31	74.588	57.356	115.702	69.117	111.05	77.506	-0.811171	6.31904e-20	3.40254e-18	44.1	63.538	47.003	90.521	46.976	140.036	96.245	125.005	77.451	-0.905705	1.55464e-24	6.15675e-23
GRMZM2G113276	5.606	11.091	6.01	11.241	5.98	13.859	8.275	19.131	9.894	13.992	0.709096	7.00956e-07	5.83071e-06	16.98	6.133	14.97	8.388	15.332	9.076	18.354	11.347	21.373	0.762476	2.16637e-08	1.80729e-07
GRMZM2G113340	13.671	7.137	12.02	6.896	12.173	7.976	40.158	13.798	25.112	19.238	-1.106	1.02351e-11	1.78358e-10	7.14	10.43	5.435	9.087	6.742	52.316	29.536	26.461	19.736	-0.934863	4.82279e-12	6.06498e-11
GRMZM2G113349	682.273	452.245	603.823	376.34	574.063	454.879	1615.92	856.191	1517.61	1141.33	-0.835452	3.17432e-18	1.37233e-16	240.182	523.361	285.892	430.865	303.061	1467.27	980.763	1237.4	773.214	-1.0295	4.12118e-23	1.45957e-21
GRMZM2G113409	86.55	163.097	91.738	187.603	80.14	187.888	90.216	168.877	102.221	153.999	0.685864	2.47534e-13	5.4793e-12	231.242	87.484	207.168	104.361	178.825	66.635	151.899	75.245	161.834	0.881135	2.07049e-23	7.53835e-22
GRMZM2G113423	1.033	2.5	1.639	2.598	0.801	2.702	1.523	5.206	1.775	3.958	1.06747	5.88232e-05	0.000332621	2.46	0.584	2.139	1.957	2.936	1.409	2.785	1.256	3.803	1.05585	0.00122266	0.00456505
GRMZM2G113432	4.082	7.682	3.576	9.399	2.937	6.843	6.295	9.523	5.191	7.686	0.676378	0.000218042	0.00108551	11.16	4.589	11.45	6.011	11.744	7.667	10.295	8.417	12.997	0.663652	0.000203891	0.000910483
GRMZM2G113480	29.014	19.501	32.682	18.279	26.749	17.085	25.841	16.761	29.282	19.883	-0.895627	5.67892e-19	2.76748e-17	18.78	32.707	19.336	28.869	15.659	15.165	10.38	16.556	11.264	-0.90895	1.36532e-14	2.19489e-13
GRMZM2G113495	44.357	29.683	40.629	27.867	43.941	29.767	32.797	22.221	34.606	23.427	-0.809784	8.23682e-19	3.91537e-17	29.94	37.672	26.954	49.629	28.925	30.443	22.447	30.228	21.613	-0.765751	3.81892e-14	5.86766e-13
GRMZM2G113775	7.672	21.364	9.487	20.498	8.009	21.922	10.154	25.268	11.757	17.72	0.937596	1.08594e-11	1.88845e-10	37.68	6.884	30.607	11.743	31.1	8.231	25.443	8.929	31.385	1.62987	3.19596e-28	1.74541e-26
GRMZM2G113860	0	0.091	0.05	0.189	0	0.349	0.102	1.439	0.133	1.105	3.14211	0.000259078	0.00126427	0.24	0	0.178	0	0.979	0	1.181	0.233	0.818	3.7123	0.000463512	0.00191396
GRMZM2G114048	1.475	20.274	2.285	20.215	1.442	16.344	2.945	21.67	4.082	17.766	2.79337	1.72318e-42	9.62915e-40	43.38	2.295	37.246	2.027	33.927	2.481	26.878	2.883	32.155	3.71221	1.16416e-78	7.0077e-76
GRMZM2G114137	152.053	98.822	147.119	84.969	175.551	85.51	100.421	62.175	118.326	71.891	-1.02042	6.16992e-32	1.31482e-29	69.061	136.754	67.051	113.029	68.072	87.889	64.979	95.103	57.908	-1.02698	4.07183e-24	1.56229e-22
GRMZM2G114153	0.246	2.364	0.248	2.031	0.534	2.441	0.66	1.862	0.621	2.531	2.07892	5.29303e-08	5.30907e-07	3.78	0.167	3.208	0.629	2.392	0.395	3.713	0.093	3.803	3.57962	9.95176e-13	1.33584e-11
GRMZM2G114234	19.425	14.364	20.066	14.406	18.527	15.864	20.054	14.475	18.235	13.347	-0.65978	2.69746e-09	3.30557e-08	14.52	17.856	13.499	17.545	12.125	21.253	17.173	18.602	14.97	-0.612949	3.57283e-07	2.5462e-06
GRMZM2G114337	1.082	2.818	1.49	3.306	1.335	2.702	1.422	4.232	1.863	3.728	0.975043	0.000106215	0.000568644	3.06	0.584	3.341	2.027	2.99	3.101	6.878	2.325	6.017	1.12528	9.13329e-05	0.000437339
GRMZM2G114469	109.663	83.958	107.235	76.42	109.559	76.053	88.744	66.916	86.826	62.686	-0.703552	5.55658e-20	3.03751e-18	64.501	102.503	65.314	90.311	63.396	122.39	89.663	114.821	72.975	-0.857322	4.94824e-23	1.74529e-21
GRMZM2G114503	141.48	85.64	123.625	72.217	157.451	70.343	62.141	40.759	66.861	46.117	-1.01099	9.44633e-24	8.19095e-22	55.68	116.812	63.933	111.141	62.907	75.148	38.228	79.524	38.22	-1.15824	7.69032e-41	1.1022e-38
GRMZM2G114552	0	1.546	0	1.086	0	1.569	0.051	2.878	0.266	3.268	5.04724	4.56034e-16	1.47776e-14	2.88	0.042	2.228	0	2.447	0	1.266	0.047	1.252	6.34263	2.35315e-16	4.45126e-15
GRMZM2G114588	97.566	58.23	104.652	72.406	137.429	63.937	29.547	16.083	31.634	14.958	-1.10979	3.69676e-25	3.92231e-23	43.08	92.532	38.627	55.92	36.591	12.797	10.338	21.16	9.868	-1.1071	1.71378e-16	3.28775e-15
GRMZM2G114775	3.639	15.182	5.464	15.823	6.033	14.993	6.295	14.814	7.454	12.289	1.1126	9.11061e-11	1.37926e-09	19.44	6.508	17.865	6.431	17.888	4.848	17.3	5.302	18.196	1.45902	3.02555e-21	9.09612e-20
GRMZM2G114793	60.192	135.778	70.629	198.561	61.987	163.35	72.244	156.56	68.103	140.744	0.997082	9.28789e-26	1.07628e-23	182.761	79.14	177.541	95.274	262.881	121.375	285.782	87.615	171.654	0.938265	2.00497e-24	7.84834e-23
GRMZM2G114841	5.36	3.682	6.01	3.779	3.898	3.225	4.163	4.486	6.433	4.05	-0.660497	0.00044594	0.00205943	2.4	3.546	3.564	2.307	3.371	4.059	2.532	4.139	1.925	-0.686472	0.0159446	0.0437419
GRMZM2G114893	1.524	3.955	1.192	3.731	2.082	4.01	1.726	1.778	0.799	2.531	0.881169	0.00286742	0.010794	6.9	2.086	5.435	2.097	5.22	2.311	2.827	1.163	3.177	0.988042	0.000282662	0.00122195
GRMZM2G114918	3.688	11.5	4.868	16.106	4.111	14.077	9.951	22.009	7.675	24.899	1.33827	5.54139e-19	2.71097e-17	6.06	4.756	5.703	2.866	8.319	2.932	16.793	5.255	18.966	1.04379	0.000222026	0.000982078
GRMZM2G115077	9.983	5.682	9.586	5.904	9.931	6.102	9.748	7.534	8.785	7.318	-0.815593	6.16066e-08	6.10386e-07	6.42	7.885	3.564	12.932	3.806	9.584	5.57	9.534	6.258	-1.19567	1.88554e-09	1.79024e-08
GRMZM2G115342	36.44	70.957	40.331	75.003	40.471	73.874	43.407	80.333	45.387	70.694	0.601753	2.70868e-12	5.15613e-11	102.481	36.546	100.287	37.746	93.191	34.332	76.414	34.972	87.849	1.14713	2.81781e-30	1.80874e-28
GRMZM2G115357	4.524	17.41	3.526	16.909	4.378	15.341	5.432	8.211	5.501	9.941	1.24362	1.39116e-08	1.5203e-07	28.14	3.004	28.335	4.544	18.758	9.584	10.338	3.999	13.43	1.75823	0.000995651	0.00379488
GRMZM2G115395	5.065	3.273	4.321	2.834	4.912	2.833	4.925	3.09	3.771	3.314	-0.827708	3.64863e-05	0.000216031	2.34	3.88	2.317	7.969	2.175	4.736	3.797	3.906	2.311	-1.11005	1.72446e-05	9.4121e-05
GRMZM2G115451	1.377	7	1.987	9.305	2.082	7.148	1.828	14.01	3.15	14.544	2.05379	1.04237e-25	1.19687e-23	3.9	1.669	3.074	0.629	4.35	0.677	7.131	1.674	8.568	1.80599	3.82813e-07	2.71385e-06
GRMZM2G115480	26.26	23.001	23.543	20.924	28.137	21.879	30.918	16.507	25.422	17.121	-0.687063	1.08764e-07	1.03324e-06	18.3	34.001	22.009	26.003	22.238	18.209	9.072	15.812	9.579	-0.894992	1.6858e-11	1.99237e-10
GRMZM2G115612	1.77	4.091	2.036	4.865	1.975	5.012	1.726	3.852	2.041	4.464	0.972729	8.10411e-06	5.47664e-05	3.06	1.544	2.718	2.726	5.111	1.86	4.599	1.535	3.225	0.703279	0.0074934	0.022743
GRMZM2G115660	23.506	45.638	27.169	49.073	27.283	47.419	16.652	33.394	17.702	30.745	0.633583	9.85904e-12	1.72163e-10	34.26	19.942	35.419	25.793	47.792	10.486	24.641	13.672	21.517	0.626428	1.09717e-07	8.27855e-07
GRMZM2G115812	1.426	0.955	0.894	0.52	1.175	0.305	0.609	0.635	0.577	0.184	-1.17074	0.0105273	0.0332062	0.18	0.876	0.356	0.839	0.489	0.507	0.295	1.163	0.433	-1.64543	0.0030531	0.0103171
GRMZM2G115841	9.344	30.865	8.891	32.117	10.892	31.511	25.689	47.827	24.979	39.535	1.07137	1.80495e-11	3.02381e-10	41.64	8.97	43.617	5.732	40.995	15.109	53.587	13.952	52.757	1.91003	3.34046e-38	3.86694e-36
GRMZM2G115960	36.095	82.958	35.463	86.859	36.039	84.77	26.146	58.239	26.088	46.071	0.895008	1.00935e-20	6.05756e-19	109.441	38.256	106.97	44.387	88.026	25.312	66.034	24.601	68.498	1.12696	8.18916e-31	5.53187e-29
GRMZM2G116238	0.492	1.682	0.348	1.37	0.267	2.179	1.828	3.64	0.932	4.004	1.6352	4.47732e-06	3.16521e-05	3.3	0.626	1.648	0	3.099	0.507	3.291	0.884	3.418	2.19681	1.89284e-06	1.20756e-05
GRMZM2G116803	6	3.455	4.619	2.598	3.524	2.048	2.843	3.174	2.928	2.669	-0.730198	0.00109027	0.00458643	1.14	1.961	0.846	1.817	1.685	2.255	1.477	2.651	1.781	-0.995825	0.0025585	0.00884665
GRMZM2G117016	13.179	4.5	9.735	2.362	7.315	2.964	3.655	2.413	4.969	3.038	-1.50413	6.30403e-13	1.31771e-11	2.28	6.091	2.049	9.576	1.903	4.792	2.152	3.86	2.311	-1.72415	6.25145e-12	7.75009e-11
GRMZM2G117030	1.82	4.773	2.434	3.731	2.349	5.23	4.163	6.645	3.194	6.49	0.713719	0.000511743	0.00233248	5.28	1.752	5.524	1.328	5.981	3.326	7.257	3.069	8.52	1.34829	1.0414e-08	9.01262e-08
GRMZM2G117164	0.148	12.864	0.199	10.296	0.16	10.809	0.406	3.809	0.266	4.096	4.77752	1.65323e-11	2.79007e-10	40.02	0.083	28.692	0	22.074	0.113	9.705	0.14	14.682	7.64166	2.51601e-22	8.36242e-21
GRMZM2G117189	32.456	24.183	30.944	20.735	31.875	24.102	31.832	25.31	28.484	22.782	-0.659601	4.97422e-12	9.05733e-11	19.8	26.116	19.336	41.381	21.911	44.931	31.097	42.087	28.4	-0.856563	1.67535e-16	3.21629e-15
GRMZM2G117207	3.934	10.273	4.768	12.611	5.82	11.767	5.635	10.327	5.635	9.435	0.831616	3.0449e-07	2.68092e-06	12.36	5.048	13.633	2.167	11.907	2.988	11.181	4.557	10.349	1.39897	6.76632e-12	8.33119e-11
GRMZM2G117246	0.492	5.546	0.546	7.463	1.068	8.542	15.484	20.612	12.023	20.251	2.02499	0.0063646	0.0216451	6.84	0.709	7.752	0.769	13.158	2.65	12.954	10.464	20.41	2.48176	9.77513e-06	5.55462e-05
GRMZM2G117298	39.095	27.547	38.841	22.199	36.466	28.111	42.443	33.394	42.37	33.46	-0.720923	1.14532e-13	2.66669e-12	20.4	31.706	21.608	39.703	20.063	55.98	37.89	52.969	34.081	-0.935827	1.45438e-20	4.11664e-19
GRMZM2G117344	1.524	5.318	1.788	5.054	2.189	5.274	1.878	3.767	2.928	3.774	0.929458	0.000132717	0.000696722	8.82	2.92	9.133	2.377	7.014	0.958	3.713	1.395	3.658	1.45659	3.63268e-10	3.71468e-09
GRMZM2G117410	1.967	8.864	1.987	9.257	1.709	10.634	2.691	8.931	2.839	6.858	1.74178	1.97741e-16	6.70133e-15	15.78	1.585	13.722	3.425	10.548	4.115	12.279	1.953	13.189	2.24485	1.02791e-17	2.22751e-16
GRMZM2G117412	458.619	387.515	420.595	334.54	431.829	341.519	622.019	399.167	586.53	489.337	-0.610374	5.29135e-12	9.61389e-11	310.862	491.613	359.492	394.377	345.851	785.474	529.369	594.474	503.843	-0.638536	1.53015e-14	2.44103e-13
GRMZM2G117497	13.081	8.728	9.288	5.054	12.333	5.143	23.709	11.639	18.767	15.096	-1.05224	1.20761e-11	2.07706e-10	3.96	7.342	4.054	9.157	4.132	35.967	12.532	26.973	11.89	-1.42378	5.99921e-21	1.75115e-19
GRMZM2G117531	199.213	130.823	183.874	133.334	182.171	134.89	161.648	115.843	155.595	135.912	-0.684024	3.67745e-15	1.06169e-13	127.801	183.854	126.395	216.062	125.378	141.05	121.182	168.767	120.678	-0.776101	8.47211e-19	2.02018e-17
GRMZM2G117558	51.34	43.047	52.599	40.43	47.785	45.588	74.275	42.283	67.748	48.694	-0.646923	7.34844e-09	8.37642e-08	45.54	62.954	39.384	43.618	43.605	85.352	51.393	69.618	49.388	-0.724834	3.42861e-10	3.52063e-09
GRMZM2G117603	0.197	0.636	0.248	0.992	0.214	0.567	0.152	1.1	0.666	1.059	1.41626	0.00823938	0.026883	0.3	0.083	0.178	0.489	3.153	0	0.759	0.233	0.626	1.8199	0.0122388	0.0347775
GRMZM2G117707	37.325	187.098	40.381	197.286	41.699	226.197	75.189	309.48	72.318	280.108	1.95859	4.04358e-94	2.0336e-90	213.722	38.798	196.743	35.579	249.017	43.24	284.431	67.804	317.315	2.28695	1.68627e-101	1.63135e-98
GRMZM2G117823	11.507	24.319	13.013	27.489	9.984	26.15	10.408	21.755	9.495	16.845	0.84075	1.32356e-12	2.6562e-11	32.1	12.808	30.919	14.749	29.958	9.246	17.468	11.254	22.383	0.824497	3.16245e-12	4.05417e-11
GRMZM2G117851	3.246	12.955	3.03	13.036	3.15	11.593	3.909	7.153	3.949	6.582	1.27038	6.53771e-09	7.49987e-08	31.2	4.005	24.593	4.054	20.335	2.932	9.873	2.139	10.349	2.19508	1.4615e-29	8.70091e-28
GRMZM2G117930	1.328	0.864	1.291	0.331	1.975	1.177	1.117	0.169	0.843	0.598	-1.44377	0.000576353	0.0025922	0.66	1.418	0.802	2.307	0.598	0.677	0.549	0.791	0.578	-1.14881	0.0101237	0.0295379
GRMZM2G118005	62.798	48.956	60.844	50.349	62.361	52.474	96.105	63.868	89.488	70.832	-0.610756	5.45621e-11	8.51657e-10	49.56	63.037	50.032	59.275	48.281	118.275	85.57	93.894	66.043	-0.653618	1.59552e-14	2.53933e-13
GRMZM2G118047	0.885	4.137	1.142	5.432	0.694	5.274	3.148	11.343	5.812	9.619	1.65522	3.76346e-10	5.19123e-09	7.98	0.334	7.618	0	6.796	1.466	11.435	1.395	14.874	3.68848	3.28455e-07	2.34692e-06
GRMZM2G118172	1.033	4.182	1.093	4.062	1.228	5.274	2.437	7.068	2.263	6.72	1.54956	6.29541e-12	1.13075e-10	4.14	1.085	3.831	0.35	5.655	1.128	7.173	1.442	9.194	2.27403	3.55129e-13	4.97658e-12
GRMZM2G118312	21.097	13.501	20.861	10.108	21.143	10.198	11.372	8.126	11.447	7.824	-1.00826	1.07681e-14	2.89598e-13	8.46	17.272	7.084	14.889	7.992	5.13	4.557	5.255	3.321	-1.06736	4.52564e-09	4.11515e-08
GRMZM2G118462	195.279	121.368	221.274	107.688	239.674	101.811	207.949	139.207	211.275	161.133	-1.03331	9.79304e-21	5.91961e-19	83.881	175.469	78.546	185.515	83.404	184.29	110.591	230.99	108.018	-1.32231	2.00606e-48	4.14811e-46
GRMZM2G118693	65.011	42.638	60.198	43.358	56.221	43.54	27.466	22.094	26.132	23.197	-0.639308	3.49825e-11	5.59943e-10	38.4	55.945	33.191	77.869	34.145	20.746	16.54	22.601	14.922	-0.981	5.70302e-17	1.15372e-15
GRMZM2G118766	1.82	5.182	1.391	4.912	2.029	6.494	1.015	4.106	1.331	2.9	1.3785	4.33136e-09	5.14728e-08	7.02	1.544	7.084	2.097	6.307	1.86	4.515	2	4.958	1.40946	8.07045e-09	7.10473e-08
GRMZM2G118770	0.59	19.001	0.546	17.476	0.32	17.433	0.152	18.411	0.266	15.28	5.32229	4.6667e-89	1.67641e-85	62.94	0.417	55.557	1.398	42.844	0.338	51.266	0.233	54.442	6.63242	2.3308e-27	1.18455e-25
GRMZM2G119150	0.098	1.409	0.149	3.023	0.107	1.002	0.203	1.524	0.355	3.084	3.21812	8.095e-12	1.42747e-10	0.18	0.083	0.223	0	1.631	0	1.266	0.047	2.07	3.41603	0.00243939	0.00848135
GRMZM2G119168	0.787	2.909	1.341	2.314	0.908	3.051	1.625	5.164	1.508	4.05	1.24715	2.85625e-06	2.09948e-05	3.06	0.918	3.208	0.14	5.383	1.184	3.249	1.581	4.862	1.98323	7.76968e-07	5.25899e-06
GRMZM2G119261	2.557	7.455	2.086	5.809	3.097	7.06	8.021	11.555	9.006	8.975	0.657198	0.00270022	0.0102383	5.46	2.461	6.861	2.237	7.666	8.118	11.139	9.068	12.515	0.818953	0.000337312	0.00143327
GRMZM2G119468	8.655	18.546	8.195	20.876	9.61	19.787	9.798	14.602	7.232	14.728	0.770423	8.53567e-08	8.27121e-07	21.96	10.346	23.791	7.409	22.401	7.329	15.907	7.115	17.473	1.03987	5.77912e-14	8.75531e-13
GRMZM2G119471	78.682	66.139	75.248	60.976	86.921	66.377	106.005	65.011	93.126	71.109	-0.655899	1.49597e-11	2.53488e-10	48.72	76.345	52.126	55.71	57.633	111.848	77.342	100.544	64.743	-0.7185	2.00095e-10	2.11575e-09
GRMZM2G119511	12.048	7.546	15.447	5.573	13.081	6.886	9.037	5.079	8.075	5.799	-1.12584	1.09986e-12	2.23452e-11	6.72	13.1	5.614	14.399	6.579	15.278	8.776	14.324	6.354	-1.34958	1.78742e-19	4.61119e-18
GRMZM2G119527	4.278	3.046	3.129	2.456	4.378	3.269	3.249	2.286	3.328	2.255	-0.714737	0.000665796	0.00294703	2.94	4.547	2.807	4.893	2.719	6.37	4.473	5.209	3.514	-0.870664	4.00645e-05	0.000204575
GRMZM2G119783	1.033	3.136	0.844	1.984	1.442	3.574	4.772	8.084	3.461	8.377	0.95054	3.06699e-05	0.000184898	3.6	1.001	3.163	0.769	3.752	2.481	11.266	1.721	10.446	1.80985	8.51547e-12	1.03624e-10
GRMZM2G119975	7.131	26.683	11.424	32.59	10.518	32.382	7.209	28.358	8.252	36.038	1.57786	1.59741e-37	5.73834e-35	8.94	4.088	9.178	3.845	34.362	1.804	26.751	4.511	22.48	1.90845	0.00453227	0.014612
GRMZM2G119999	18.49	10.864	19.321	9.871	17.726	10.198	14.723	8.761	16.549	6.904	-1.15354	1.32468e-20	7.80104e-19	5.64	13.892	5.524	11.534	4.621	12.233	4.599	9.766	4.91	-1.45892	5.33123e-19	1.30927e-17
GRMZM2G120079	943.006	863.125	1071.31	745.878	1123.41	706.399	878.807	733.407	964.136	750.667	-0.636158	8.91439e-14	2.11274e-12	627.545	1013.6	691.051	843.906	664.679	908.935	585.614	872.015	618.84	-0.749754	3.79299e-23	1.34835e-21
GRMZM2G120085	3.442	1.909	3.228	1.889	2.99	2.005	4.671	2.878	4.481	3.36	-0.90618	2.96945e-05	0.000179624	2.1	2.545	2.139	2.726	1.577	4.228	3.333	3.534	2.647	-0.71953	0.00474861	0.0152117
GRMZM2G120304	135.432	410.607	145.629	442.653	147.253	430.385	150.834	400.521	161.362	352.275	1.20923	7.01447e-42	3.75289e-39	766.506	142.052	722.282	135.117	618.41	129.155	473.588	130.028	509.86	1.92308	4.6989e-88	3.53566e-85
GRMZM2G120320	35.259	89.731	43.609	82.655	45.65	92.92	59.856	114.277	56.878	115.2	0.79972	1.11561e-18	5.17587e-17	83.281	45.682	88.347	41.171	106.838	49.046	79.958	34.274	95.31	0.833627	9.38408e-13	1.26403e-11
GRMZM2G120408	16.081	9.637	15.199	9.21	17.673	10.111	13.301	10.2	13.044	10.125	-0.85196	3.85067e-11	6.13229e-10	7.92	14.184	7.574	12.582	6.959	11.219	8.861	9.673	8.472	-0.885133	6.56811e-08	5.1155e-07
GRMZM2G120421	1.82	0.864	1.142	0.85	1.602	1.046	0.863	0.72	1.686	0.69	-0.991726	0.00470047	0.0166032	1.14	2.253	0.49	2.447	0.979	1.691	0.591	1.163	0.818	-1.54723	6.41579e-05	0.000315754
GRMZM2G120563	550.333	384.151	552.515	375.726	550.838	348.885	516.369	402.172	551.347	442.76	-0.730083	1.60312e-20	9.33147e-19	259.202	417.688	246.953	462.25	252.388	476.707	335.444	491.511	313.752	-0.965906	1.76217e-36	1.7945e-34
GRMZM2G120839	2.459	9.5	3.874	10.485	3.737	10.678	5.635	12.909	5.546	12.197	1.18003	1.60506e-12	3.17802e-11	16.74	2.962	12.876	1.608	12.07	3.27	12.658	4.697	12.467	1.88523	1.34813e-18	3.14811e-17
GRMZM2G120876	2.852	8.637	3.874	8.832	4.165	10.678	3.808	13.586	3.061	10.816	1.31227	3.75026e-15	1.07899e-13	11.88	3.63	10.292	3.425	14.734	4.961	16.414	6.092	19.543	1.47278	1.28259e-18	3.00543e-17
GRMZM2G120918	8.655	7.137	9.189	8.077	9.077	6.189	6.498	3.301	5.856	4.188	-0.729767	1.94758e-05	0.000122099	6	9.303	6.326	4.613	5.926	6.878	4.684	5.209	3.706	-0.621331	0.00207766	0.00735107
GRMZM2G121128	288.075	197.917	284.403	194.31	279.504	197.999	232.166	168.453	237.851	179.175	-0.740033	1.53662e-24	1.51529e-22	178.921	286.482	187.387	318.675	181.38	198.102	149.368	194.53	147.634	-0.82361	2.62518e-24	1.02318e-22
GRMZM2G121264	40.03	26.092	37.5	30.511	46.557	21.835	10.052	7.957	10.87	9.021	-0.780623	6.47756e-09	7.43766e-08	18.78	28.869	16.618	20.83	15.55	2.593	3.333	4.371	4.669	-0.631685	0.000298117	0.00128385
GRMZM2G121293	36.44	23.001	32.533	22.199	36.626	21.661	51.733	24.295	47.517	34.104	-0.956376	3.64207e-16	1.19249e-14	14.22	34.001	16.484	22.578	16.148	58.743	27.511	49.202	26.716	-1.20462	4.01476e-22	1.30398e-20
GRMZM2G121309	5.852	12.137	13.56	19.034	5.126	17.608	9.24	22.221	12.556	20.481	0.794663	3.45387e-07	3.0073e-06	22.86	2.295	19.959	2.586	24.249	4.566	15.527	4.79	22.095	2.32509	1.52885e-29	9.08193e-28
GRMZM2G121458	35.014	23.546	30.745	22.057	29.739	22.881	27.009	21.628	23.914	21.494	-0.630087	1.44374e-09	1.84193e-08	24.6	29.954	22.276	38.375	19.954	36.024	22.532	35.158	22.817	-0.860056	5.69882e-15	9.50552e-14
GRMZM2G121494	118.564	57.866	110.712	58.945	101.871	59.012	58.283	36.188	61.892	39.95	-1.06004	1.62406e-32	3.55119e-30	43.26	103.796	44.641	92.129	42.898	38.899	27.764	41.389	27.341	-1.18159	2.1154e-22	7.0569e-21
GRMZM2G121573	1.475	10.182	1.887	8.171	1.602	8.324	1.574	16.041	1.375	10.724	2.47327	1.61921e-32	3.55119e-30	9.42	1.46	9.133	0.28	10.167	1.691	17.722	2.651	17.762	2.89351	2.61138e-26	1.21125e-24
GRMZM2G121700	7.229	6.091	6.755	4.629	9.13	5.84	9.088	5.925	7.409	5.937	-0.72452	4.37142e-06	3.09644e-05	5.7	8.719	5.524	6.011	5.709	4.905	4.81	7.906	3.947	-0.711001	0.000484011	0.00198921
GRMZM2G121704	13.868	9.682	14.106	8.643	11.96	9.458	13.606	10.624	14.286	12.427	-0.670033	1.81133e-07	1.66275e-06	6	9.011	5.925	9.227	5.437	13.643	10.253	15.3	7.942	-0.952746	1.52372e-09	1.46467e-08
GRMZM2G121753	16.769	12.137	15.298	7.651	15.056	6.625	40.412	19.766	33.808	31.159	-0.997336	8.83121e-11	1.33938e-09	3.42	7.927	7.618	13.631	3.752	66.917	25.443	43.994	17.088	-1.42971	8.54835e-15	1.40679e-13
GRMZM2G121840	18.539	13.046	18.526	13.036	19.808	13.119	15.992	10.412	14.863	12.611	-0.740709	1.13071e-09	1.46561e-08	11.16	17.48	12.252	15.937	13.212	14.827	13.671	17.021	12.852	-0.629862	2.72387e-06	1.69424e-05
[truncated: 1,641 more rows]

## Sheet: S10
Table S10. Genes with differential responses to Cn in R and S
GeneID	p-value†	padj§	R.log2FC¶	R.padj††	S.log2FC	S.padj	Oppsite expression	chr	start	end	strand	gene description
[truncated: 450 more rows]

[truncated: 2 more sheets: S11, S12]
